# Supplementary material for: Kenya tuberculosis prevalence survey 2016: Challenges and opportunities of ending TB in Kenya
Source: PLoS One. 2018 Dec 26;13(12):e0209098. doi: 10.1371/journal.pone.0209098 (PMC6306266; doi:10.1371/journal.pone.0209098)
Supplement: S1 Excel — (CSV) [file pone.0209098.s001.csv]

Sex	Age	MoreThan30Days	Eligible	q_101	q_103	q_107	q_108	q_109	q_111	DateStartedMFSParticipation	IsPregnant	SputumRequestDone	FirstSputumCollected	SecondSputumCollected	XRayImageTaken	XRayImageAnalysisDone	IsTBSuspect	ParticipantCareSeekingDone	IsTakingTBDrugs	SendToSupervisor	SecondSputumRequestDone	SentToCareSeekingBy	DateSentToCareSeeking	NationalImagingAnalysisDone	DateNationalImagingAnalysisDone	AgeGroup	Eligibles	Schooling	MaritalStatus	Coughing	CoughingWeeksNumber	Sputum	SputumWeeksNumber	BloodCough	BloodCoughWeeksNumber	ChestPains	ChestPainsWeeksNumber	Fever	FeverWeeksNumber	Fatigue	FatigueWeeksNumber	WeightLoss	WeightLossWeeksNumber	OtherSymptoms	OtherSymptomsWeeksNumber	OtherSymptomsText	TreatmentSought	ReasonNotSeekingTreatment	OtherHealthServiceProvider
M	47	Yes	Yes		0	0	2	722674159	1	20JUN2016:14:13:18.000	0				1			1								1	3	5	2	0	0	0	0	0	0	0	0	0	0	0	0	0	0	0	0		0
M	18	Yes	Yes		0	0	2		2	17JUN2016:15:42:05.000	0				1			1								1	3	5	1	0	0	0	0	0	0	0	0	0	0	1	0	0	0	0	0		2
F	46	Yes	Yes		0	0	2	710568882	1	18JUN2016:16:50:07.000	0				1			1								1	3	1	1	0	0	0	0	0	0	0	0	0	0	0	0	0	0	0	0		0
F	27	Yes	Yes		0	0	2	729580400	1	18JUN2016:10:48:01.000	0				1			1								1	3	5	2	0	0	0	0	0	0	0	0	0	0	0	0	0	0	0	0		0
M	31	Yes	Yes		0	0	2		2																	1	3
F	7	Yes	No		0	0	2		3																	0	1
F	4	Yes	No		0	0	2		4																	0	1
F	18	Yes	Yes		0	0	2	724699001	1	23JUN2016:18:48:07.000	0				1			1								1	3	3	2	0	0	0	0	0	0	0	0	0	0	0	0	0	0	0	0		0
M	25	Yes	Yes		0	0	2		2	18JUN2016:16:19:21.000	0				1			1								1	3	5	2	0	0	0	0	0	0	0	0	0	0	0	0	0	0	0	0		0
F	0	Yes	No		0	0	2		3																	0	1
M	33	Yes	Yes		0	0	2	724756524	1	23JUN2016:12:46:15.000	0				1			1								1	3	5	2	0	0	0	0	0	0	0	0	0	0	0	0	0	0	0	0		0
F	52	Yes	Yes		0	0	2	716968226	1	16JUN2016:17:33:46.000	0				1			1								1	3	2	3	0	0	0	0	0	0	0	0	0	0	0	0	0	0	0	0		0
M	54	Yes	Yes		0	0	2		2																	1	3
F	26	Yes	Yes		0	0	2	708863031	1	18JUN2016:18:00:02.000	0				1			1								1	3	2	2	1	1	0	0	0	0	0	0	0	0	0	0	0	0	0	0		2
M	30	Yes	Yes		0	0	2		2	19JUN2016:12:31:07.000	0				1			1								1	3	5	2	0	0	0	0	0	0	0	0	0	0	0	0	0	0	0	0		0
F	11	Yes	No		0	0	2		3																	0	1
M	0	Yes	No		0	0	2		4																	0	1
F	18	Yes	Yes		0	0	2	791170447	1	17JUN2016:13:35:56.000	0				1			1								1	3	6	1	0	0	0	0	0	0	0	0	0	0	0	0	0	0	0	0		0
M	48	No	No		0	0	1		2																	1	2
F	35	Yes	Yes		0	0	2	724543187	1	17JUN2016:18:19:32.000	0				1			1								1	3	3	2	0	0	0	0	0	0	0	0	0	0	0	0	0	0	0	0		0
F	18	Yes	Yes		0	0	2		2	18JUN2016:18:06:06.000	0				1			1								1	3	4	1	0	0	0	0	0	0	0	0	0	0	0	0	0	0	0	0		0
F	24	Yes	Yes		0	0	2		3	17JUN2016:18:23:57.000	0				1			1								1	3	4	2	0	0	0	0	0	0	0	0	0	0	0	0	0	0	0	0		0
M	0	Yes	No		0	0	2		4																	0	1
F	30	Yes	Yes		0	0	2	729783080	1	18JUN2016:11:18:31.000	0				1			1								1	3	3	2	0	0	0	0	0	0	1	0	0	0	0	0	0	0	0	0		2
F	26	Yes	Yes		0	0	2		2	18JUN2016:11:19:57.000	0				1			1								1	3	2	2	0	0	0	0	0	0	0	0	0	0	0	0	0	0	0	0		0
F	14	Yes	No		0	0	2		3																	0	1
F	24	Yes	Yes		0	0	2	721843255	1	18JUN2016:10:46:20.000	0				1			1								1	3	6	2	0	0	0	0	0	0	0	0	0	0	0	0	0	0	0	0		0
M	30	Yes	Yes		0	0	2		2	18JUN2016:10:44:47.000	0				1			1								1	3	5	2	0	0	0	0	0	0	0	0	0	0	0	0	0	0	0	0		0
M	35	Yes	Yes		0	0	2	725259093	1	19JUN2016:11:56:59.000	0				1			1								1	3	6	2	0	0	0	0	0	0	0	0	0	0	0	0	0	0	0	0		0
F	24	Yes	Yes		0	0	2	792022949	1	17JUN2016:14:58:27.000	0	1	1	1	1			1								1	3	4	2	1	2	1	0	0	0	1	0	1	0	0	0	0	0	0	0		2
M	23	Yes	Yes		0	0	2		2	23JUN2016:17:55:18.000	0				1			1								1	3	4	2	0	0	0	0	0	0	0	0	0	0	0	0	0	0	0	0		0
M	42	Yes	Yes		0	0	2		3	20JUN2016:12:24:57.000	0				1			1								1	3	5	2	0	0	0	0	0	0	0	0	0	0	0	0	0	0	0	0		0
F	40	Yes	Yes		0	0	2		4	22JUN2016:15:31:15.000	0				1			1								1	3	5	2	1	1	0	0	0	0	1	0	0	0	0	0	0	0	0	0		2
M	15	Yes	Yes		0	0	2		5	20JUN2016:12:21:23.000	0				1			1								1	3	2	1	1	1	0	0	0	0	0	0	0	0	0	0	0	0	0	0		2
M	13	Yes	No		0	0	2		6																	0	1
M	11	Yes	No		0	0	2		7																	0	1
M	7	Yes	No		0	0	2		8																	0	1
M	4	Yes	No		0	0	2		9																	0	1
M	2	Yes	No		0	0	2		10																	0	1
M	27	Yes	Yes		0	0	2	712073623	1	17JUN2016:14:08:40.000	0				1			1								1	3	3	1	0	0	0	0	0	0	0	0	0	0	0	0	0	0	0	0		0
M	57	Yes	Yes		0	0	2		2																	1	3
F	25	Yes	Yes		0	0	2	729088502	1	17JUN2016:16:25:38.000	0				1			1								1	3	3	1	0	0	0	0	0	0	0	0	0	0	0	0	0	0	0	0		2
F	22	Yes	Yes		0	0	2	717011879	1	24JUN2016:13:25:34.000	0				1			1								1	3	5	1	0	0	0	0	0	0	0	0	0	0	0	0	0	0	0	0		0
F	20	Yes	Yes		0	0	2		2	25JUN2016:11:59:40.000	0				1			1								1	3	5	1	0	0	0	0	0	0	0	0	0	0	0	0	0	0	0	0		0
M	17	Yes	Yes		0	0	2		3																	1	3
M	54	Yes	Yes		0	0	2		4																	1	3
F	42	Yes	Yes		0	0	2		5	18JUN2016:12:49:51.000	0				1			1								1	3	2	2	0	0	0	0	0	0	0	0	0	0	0	0	0	0	0	0		0
F	9	Yes	No		0	0	2		6																	0	1
M	5	Yes	No		0	0	2		7																	0	1
M	3	Yes	No		0	0	2		8																	0	1
M	42	Yes	Yes		0	0	2	718610601	1	18JUN2016:10:53:25.000	0				1			1								1	3	2	2	1	1	0	0	0	0	0	0	0	0	0	0	0	0	0	0		2
M	25	Yes	Yes		0	0	2		2																	1	3
F	28	Yes	Yes		0	0	2	754841864	1	23JUN2016:16:28:30.000	0				1			1								1	3	3	2	0	0	0	0	0	0	0	0	0	0	0	0	0	0	0	0		0
M	29	Yes	Yes		0	0	2		2	24JUN2016:09:31:36.000	0				1			1								1	3	3	2	0	0	0	0	0	0	0	0	0	0	0	0	0	0	0	0		0
M	0	Yes	No		0	0	2		3																	0	1
F	23	Yes	Yes		0	0	2	711824088	1	24JUN2016:14:33:47.000	0				1			1								1	3	4	1	1	1	0	0	0	0	1	0	0	0	0	0	0	0	0	0		2
M	26	Yes	Yes		0	0	2		2	24JUN2016:12:32:16.000	0	1	1	1	1			1								1	3	5	2	1	2	1	0	0	0	1	0	0	0	0	0	0	0	0	0		2
M	0	Yes	No		0	0	2		3																	0	1
F	10	Yes	No		0	0	2		4																	0	1
F	26	Yes	Yes		0	0	2	733462162	1	19JUN2016:14:11:28.000	0				1			1								1	3	1	1	0	0	0	0	0	0	0	0	0	0	0	0	0	0	0	0		0
M	30	No	No		0	0	1		2																	1	2
M	61	Yes	Yes		0	0	2	723776479	1	18JUN2016:10:52:18.000	0				1			1								1	3	1	2	0	0	0	0	0	0	0	0	0	0	0	0	0	0	0	0		0
F	24	Yes	Yes		0	0	2	727552136	1	19JUN2016:14:12:42.000	0				1			1								1	3	5	2	0	0	0	0	0	0	0	0	0	0	0	0	0	0	0	0		0
M	25	Yes	Yes		0	0	2		2	19JUN2016:14:14:01.000	0				1			1								1	3	2	2	0	0	0	0	0	0	0	0	0	0	0	0	0	0	0	0		0
F	2	Yes	No		0	0	2		3																	0	1
F	50	Yes	Yes		0	0	2	719537502	1	18JUN2016:08:59:27.000	0				1			1								1	3	2	2	0	0	0	0	0	0	0	0	0	0	0	0	0	0	0	0		0
M	54	Yes	Yes		0	0	2		2	19JUN2016:14:28:34.000	0				1			1								1	3	3	2	0	0	0	0	0	0	0	0	0	0	0	0	0	0	0	0		0
M	5	Yes	No		0	0	2		3																	0	1
M	26	Yes	Yes		0	0	2	710563433	1	18JUN2016:15:47:40.000	0				1			1								1	3	6	1	0	0	0	0	0	0	0	0	0	0	0	0	0	0	0	0		0
F	24	Yes	Yes		0	0	2		2	18JUN2016:14:18:26.000	0				1			1								1	3	4	2	0	0	0	0	0	0	0	0	0	0	0	0	0	0	0	0		0
M	2	Yes	No		0	0	2		3																	0	1
M	0	Yes	No		0	0	2		4																	0	1
M	24	Yes	Yes		0	0	2	715956180	1																	1	3
M	23	Yes	Yes		0	0	2	724085057	1	19JUN2016:17:03:28.000	0				1			1								1	3	2	1	0	0	0	0	0	0	0	0	0	0	0	0	0	0	0	0		0
F	41	Yes	Yes		0	0	2	712551271	1	19JUN2016:16:59:11.000	0				1			1								1	3	4	2	0	0	0	0	0	0	0	0	0	0	0	0	0	0	0	0		0
F	7	Yes	No		0	0	2		2																	0	1
F	5	Yes	No		0	0	2		3																	0	1
M	32	Yes	Yes		0	0	2	707433398	1																	1	3
F	33	Yes	Yes		0	0	2		2	18JUN2016:14:19:16.000	0				1			1								1	3	3	2	0	0	0	0	0	0	0	0	0	0	0	0	0	0	0	0		0
F	7	Yes	No		0	0	2		3																	0	1
F	18	Yes	Yes		0	0	2		4	18JUN2016:14:20:16.000	0				1			1								1	3	3	1	0	0	0	0	0	0	0	0	0	0	0	0	0	0	0	0		0
F	25	Yes	Yes		0	0	2	715505519	1	18JUN2016:14:16:42.000	0				1			1								1	3	6	1	0	0	0	0	0	0	0	0	0	0	0	0	0	0	0	0		0
M	53	Yes	Yes		0	0	2	726732252	1	19JUN2016:17:56:08.000	0				1			1								1	3	5	2	0	0	0	0	0	0	0	0	0	0	0	0	0	0	0	0		0
F	48	Yes	Yes		0	0	2		2	18JUN2016:14:21:31.000	0				1			1								1	3	3	2	0	0	0	0	0	0	0	0	0	0	0	0	0	0	0	0		0
F	19	Yes	Yes		0	0	2		3	18JUN2016:16:57:14.000	0				1			1								1	3	3	1	0	0	0	0	0	0	0	0	0	0	0	0	0	0	0	0		0
M	16	Yes	Yes		0	0	2		4	18JUN2016:17:21:46.000	0				1			1								1	3	4	1	0	0	0	0	0	0	0	0	0	0	0	0	0	0	0	0		0
F	10	Yes	No		0	0	2		5																	0	1
M	1	Yes	No		0	0	2		6																	0	1
M	20	Yes	Yes		0	0	2	717577438	1	17JUN2016:11:23:52.000	0				1			1								1	3	6	1	0	0	0	0	0	0	0	0	0	0	0	0	0	0	0	0		0
M	37	Yes	Yes		0	0	2		2	19JUN2016:10:48:32.000	0				1			1								1	3	5	2	0	0	0	0	0	0	0	0	0	0	0	0	0	0	0	0		0
F	22	Yes	Yes		0	0	2	702453016	1	17JUN2016:13:27:34.000	0				1			1								1	3	2	2	0	0	0	0	0	0	0	0	0	0	0	0	0	0	0	0		0
M	30	Yes	Yes		0	0	2		2	17JUN2016:18:15:33.000	0				1			1								1	3	3	2	0	0	0	0	0	0	0	0	0	0	0	0	0	0	0	0		0
M	3	Yes	No		0	0	2		3																	0	1
M	30	Yes	Yes		0	0	2	724746135	1																	1	3
F	27	Yes	Yes		0	0	2		2	17JUN2016:10:44:41.000	1				1			1								1	3	4	2	0	0	0	0	0	0	0	0	0	0	0	0	0	0	0	0		0
M	7	Yes	No		0	0	2		3																	0	1
M	24	Yes	Yes		0	0	2		4	21JUN2016:11:11:39.000	0				1			1								1	3	4	1	0	0	0	0	0	0	0	0	0	0	0	0	0	0	0	0		0
M	24	Yes	Yes		0	0	2		5	18JUN2016:18:23:17.000	0				1			1								1	3	4	1	0	0	0	0	0	0	0	0	0	0	0	0	0	0	0	0		0
M	56	Yes	Yes		0	0	2	722103714	1	19JUN2016:17:54:51.000	0	1	1	1	1			1								1	3	2	2	0	0	0	0	0	0	0	0	0	0	0	0	0	0	0	0		0
F	49	Yes	Yes		0	0	2		2	17JUN2016:10:47:10.000	0				1			1								1	3	2	2	0	0	0	0	0	0	0	0	0	0	0	0	0	0	0	0		0
F	35	Yes	Yes		0	0	2	722562684	1	17JUN2016:12:24:10.000	0				1			1								1	3	4	1	0	0	0	0	0	0	0	0	0	0	0	0	0	0	0	0		0
F	12	Yes	No		0	0	2		2																	0	1
M	10	Yes	No		0	0	2		3																	0	1
F	29	Yes	Yes		0	0	2	711518250	1	17JUN2016:14:44:15.000	0				1			1								1	3	5	2	0	0	0	0	0	0	0	0	0	0	0	0	0	0	0	0		0
M	45	Yes	Yes		0	0	2		2																	1	3
F	1	Yes	No		0	0	2		3																	0	1
M	40	Yes	Yes		0	0	2	710421040	1	17JUN2016:10:14:00.000	0				1			1								1	3	5	3	0	0	0	0	0	0	0	0	0	0	0	0	0	0	0	0		0
F	30	Yes	Yes		0	0	2	705803242	1	17JUN2016:12:01:30.000	0				1			1								1	3	3	2	0	0	0	0	0	0	0	0	0	0	0	0	0	0	0	0		2
F	10	Yes	No		0	0	2		2																	0	1
F	5	Yes	No		0	0	2		3																	0	1
M	22	Yes	Yes		0	0	2	711961755	1	21JUN2016:11:13:28.000	0				1			1								1	3	2	1	0	0	0	0	0	0	0	0	0	0	0	0	0	0	0	0		0
M	37	Yes	Yes		0	0	2	789680228	1	22JUN2016:14:17:07.000	0				1			1								1	3	5	2	0	0	0	0	0	0	0	0	0	0	0	0	0	0	0	0		0
F	33	Yes	Yes		0	0	2		2	19JUN2016:12:49:39.000	0				1			1								1	3	4	2	0	0	0	0	0	0	1	0	0	0	0	0	0	0	0	0		2
F	11	Yes	No		0	0	2		3																	0	1
M	4	Yes	No		0	0	2		4																	0	1
F	51	Yes	Yes		0	0	2	711316373	1	17JUN2016:16:14:53.000	0				1			1								1	3	2	2	0	0	0	0	0	0	0	0	1	0	0	0	0	0	0	0		2
F	21	Yes	Yes		0	0	2		2	17JUN2016:16:16:23.000	1				1			1								1	3	5	1	0	0	0	0	0	0	0	0	0	0	0	0	0	0	0	0		0
F	3	Yes	No		0	0	2		3																	0	1
F	27	Yes	Yes		0	0	2	714627940	1	17JUN2016:11:18:12.000	0				1			1								1	3	5	2	0	0	0	0	0	0	0	0	0	0	0	0	0	0	0	0		0
M	27	Yes	Yes		0	0	2		2	19JUN2016:13:34:55.000	0				1			1								1	3	5	2	0	0	0	0	0	0	0	0	0	0	0	0	0	0	0	0		0
M	7	Yes	No		0	0	2		3																	0	1
F	1	Yes	No		0	0	2		4																	0	1
M	67	Yes	Yes		0	0	2	712051040	1	18JUN2016:10:49:49.000	0	0	0	0	1			1								1	3	2	2	0	0	0	0	0	0	0	0	0	0	0	0	0	0	0	0		0
F	21	Yes	Yes		0	0	2	708842987	1	17JUN2016:12:12:26.000	1				1			1								1	3	4	1	0	0	0	0	0	0	0	0	0	0	0	0	0	0	0	0		0
F	29	Yes	Yes		0	0	2		2	18JUN2016:18:08:50.000	0				1			1								1	3	2	2	0	0	0	0	0	0	0	0	0	0	0	0	0	0	0	0		0
M	10	Yes	No		0	0	2		3																	0	1
M	8	Yes	No		0	0	2		4																	0	1
F	4	Yes	No		0	0	2		5																	0	1
F	24	Yes	Yes		0	0	2	705428684	1	17JUN2016:12:13:51.000	0				1			1								1	3	5	2	0	0	0	0	0	0	0	0	0	0	0	0	0	0	0	0		0
M	30	Yes	Yes		0	0	2		2	17JUN2016:18:20:38.000	0				1			1								1	3	6	2	0	0	0	0	0	0	0	0	0	0	0	0	0	0	0	0		0
M	8	Yes	No		0	0	2		3																	0	1
F	1	Yes	No		0	0	2		4																	0	1
M	38	Yes	Yes		0	0	2	711940110	1	17JUN2016:15:52:29.000	0				1			1								1	3	2	2	0	0	0	0	0	0	0	0	1	0	0	0	0	0	0	0		2
F	35	Yes	Yes		0	0	2		2	17JUN2016:12:11:07.000	0				1			1								1	3	4	2	0	0	0	0	0	0	0	0	0	0	0	0	0	0	0	0		0
F	11	Yes	No		0	0	2		3																	0	1
F	17	Yes	Yes		0	0	2		4	18JUN2016:17:58:47.000	0				1			1								1	3	4	1	0	0	0	0	0	0	0	0	0	0	0	0	0	0	0	0		0
M	4	Yes	No		0	0	2		5																	0	1
F	30	Yes	Yes		0	0	2	703792525	1	17JUN2016:12:15:14.000	0				1			1								1	3	3	2	0	0	0	0	0	0	0	0	0	0	0	0	0	0	0	0		0
M	32	Yes	Yes		0	0	2		2	17JUN2016:18:12:47.000	0				1			1								1	3	3	2	0	0	0	0	0	0	0	0	0	0	0	0	0	0	0	0		0
F	28	Yes	Yes		0	0	2	708361121	1	17JUN2016:12:18:04.000	0				1			1								1	3	4	2	0	0	0	0	0	0	0	0	0	0	0	0	0	0	0	0		0
M	32	Yes	Yes		0	0	2		2	17JUN2016:12:47:25.000	0				1			1								1	3	3	2	0	0	0	0	0	0	0	0	0	0	0	0	0	0	0	0		0
M	2	Yes	No		0	0	2		3																	0	1
F	23	Yes	Yes		0	0	2	714876810	1	17JUN2016:12:16:45.000	0				1			1								1	3	5	2	0	0	0	0	0	0	0	0	0	0	0	0	0	0	0	0		0
M	28	Yes	Yes		0	0	2		2	17JUN2016:11:21:10.000	0				1			1								1	3	5	2	0	0	0	0	0	0	0	0	0	0	0	0	0	0	0	0		0
F	3	Yes	No		0	0	2		3																	0	1
F	38	Yes	Yes		0	0	2	726061726	1	17JUN2016:14:03:33.000	0				1			1								1	3	4	3	0	0	0	0	0	0	0	0	0	0	0	0	0	0	0	0		0
F	22	Yes	Yes		0	0	2	703729242	1	17JUN2016:14:04:53.000	0				1			1								1	3	5	1	0	0	0	0	0	0	0	0	0	0	0	0	0	0	0	0		0
M	26	Yes	Yes		0	0	2		2	19JUN2016:11:26:04.000	0				1			1								1	3	5	2	0	0	0	0	0	0	0	0	0	0	0	0	0	0	0	0		0
M	42	Yes	Yes		0	0	2	726734434	1	17JUN2016:15:21:20.000	0				1			1								1	3	5	2	0	0	0	0	0	0	0	0	0	0	0	0	0	0	0	0		0
M	32	Yes	Yes		0	0	2	700167665	1	19JUN2016:16:20:53.000	0				1			1								1	3	5	2	0	0	0	0	0	0	0	0	0	0	0	0	0	0	0	0		0
M	31	Yes	Yes		0	0	2		1	19JUN2016:12:53:50.000	0				1			1								1	3	3	2	0	0	0	0	0	0	0	0	0	0	0	0	0	0	0	0		0
F	26	Yes	Yes		0	0	2	703376306	2																	1	3
F	23	Yes	Yes		0	0	2	705026055	1	24JUN2016:14:35:35.000	0				1			1								1	3	6	1	0	0	0	0	0	0	0	0	0	0	0	0	0	0	0	0		0
M	24	Yes	Yes		0	0	2		2																	1	3
M	3	Yes	No		0	0	2		3																	0	1
F	1	Yes	No		0	0	2		4																	0	1
F	40	Yes	Yes		0	0	2	717249720	1	19JUN2016:17:35:04.000	0				1			1								1	3	2	2	0	0	0	0	0	0	0	0	0	0	0	0	0	0	0	0		0
M	40	Yes	Yes		0	0	2		2	19JUN2016:17:32:18.000	0				1			1								1	3	3	2	0	0	0	0	0	0	0	0	0	0	0	0	0	0	0	0		0
F	18	Yes	Yes		0	0	2		3	20JUN2016:12:56:05.000	0				1			1								1	3	4	1	1	1	0	0	0	0	0	0	0	0	0	0	0	0	0	0		2
F	4	Yes	No		0	0	2		4																	0	1
F	23	Yes	Yes		0	0	2	708623025	1	17JUN2016:14:47:42.000	0				1			1								1	3	2	2	0	0	0	0	0	0	0	0	0	0	0	0	0	0	0	0		0
M	26	Yes	Yes		0	0	2		2	17JUN2016:14:48:39.000	0				1			1								1	3	3	2	0	0	0	0	0	0	0	0	0	0	0	0	0	0	0	0		0
F	0	Yes	No		0	0	2		3																	0	1
F	32	Yes	Yes		0	0	2	707353052	1	19JUN2016:11:24:54.000	0				1			1								1	3	2	2	0	0	0	0	0	0	0	0	0	0	0	0	0	0	0	0		0
F	22	Yes	Yes		0	0	2		2	19JUN2016:11:23:49.000	0				1			1								1	3	6	2	0	0	0	0	0	0	0	0	0	0	0	0	0	0	0	0		0
M	2	Yes	No		0	0	2		3																	0	1
F	20	Yes	Yes		0	0	2	715935685	1	17JUN2016:16:11:42.000	0				1			1								1	3	3	2	0	0	0	0	0	0	0	0	0	0	0	0	0	0	0	0		0
M	25	Yes	Yes		0	0	2		2	21JUN2016:18:10:34.000	0				1			1								1	3	5	2	0	0	0	0	0	0	0	0	0	0	0	0	0	0	0	0		0
M	0	Yes	No		0	0	2		3																	0	1
F	22	Yes	Yes		0	0	2	791734753	1	18JUN2016:18:22:05.000	0				1			1								1	3	3	2	0	0	0	0	0	0	0	0	0	0	0	0	0	0	0	0		0
M	1	Yes	No		0	0	2		2																	0	1
M	24	Yes	Yes		0	0	2	719725496	1	17JUN2016:10:37:25.000	0				1			1								1	3	5	2	0	0	0	0	0	0	0	0	0	0	0	0	0	0	0	0		0
F	23	Yes	Yes		0	0	2		2	17JUN2016:10:36:16.000	0				1			1								1	3	3	2	0	0	0	0	0	0	1	0	0	0	0	0	0	0	0	0		2
M	29	Yes	Yes		0	0	2	727796168	1	19JUN2016:12:13:27.000	0				1			1								1	3	5	1	0	0	0	0	0	0	0	0	0	0	0	0	0	0	0	0		0
M	21	Yes	Yes		0	0	2	731626108	1	17JUN2016:15:44:24.000	0				1			1								1	3	3	1	0	0	0	0	0	0	1	0	0	0	0	0	0	0	0	0		2
M	25	Yes	Yes		0	0	2		2	17JUN2016:15:45:38.000	0				1			1								1	3	3	1	0	0	0	0	0	0	0	0	0	0	0	0	0	0	0	0		0
M	29	Yes	Yes		0	0	2		3	19JUN2016:12:15:05.000	0				1			1								1	3	5	2	0	0	0	0	0	0	0	0	0	0	0	0	0	0	0	0		0
F	27	Yes	Yes		0	0	2	715311562	1	17JUN2016:10:33:44.000	0				1			1								1	3	2	2	0	0	0	0	0	0	0	0	0	0	0	0	0	0	0	0		0
M	32	Yes	Yes		0	0	2		2																	1	3
M	8	Yes	No		0	0	2		3																	0	1
F	5	Yes	No		0	0	2		4																	0	1
F	0	Yes	No		0	0	2		5																	0	1
F	27	Yes	Yes		0	0	2	728389839	1	17JUN2016:10:35:04.000	0				1			1								1	3	3	2	0	0	0	0	0	0	0	0	0	0	0	0	0	0	0	0		0
M	32	Yes	Yes		0	0	2		2	19JUN2016:14:18:52.000	0				1			1								1	3	6	2	0	0	0	0	0	0	0	0	0	0	0	0	0	0	0	0		0
M	3	Yes	No		0	0	2		3																	0	1
F	23	Yes	Yes		0	0	2	717445022	1	17JUN2016:11:12:10.000	0	1	1	1	1			1								1	3	2	2	0	0	0	0	0	0	0	0	0	0	0	0	0	0	0	0		0
M	5	Yes	No		0	0	2		2																	0	1
M	1	Yes	No		0	0	2		3																	0	1
M	27	Yes	Yes		0	0	2		4	25JUN2016:16:37:28.000	0				1			1								1	3	3	2	0	0	0	0	0	0	0	0	0	0	0	0	0	0	0	0		0
F	25	Yes	Yes		0	0	2	711559405	1	17JUN2016:13:34:12.000	0				1			1								1	3	3	2	0	0	0	0	0	0	0	0	0	0	0	0	0	0	0	0		0
M	26	Yes	Yes		0	0	2		2	20JUN2016:15:57:00.000	0				1			1								1	3	2	2	0	0	0	0	0	0	0	0	0	0	0	0	0	0	0	0		0
M	3	Yes	No		0	0	2		3																	0	1
F	22	Yes	Yes		0	0	2	704815575	1	17JUN2016:11:19:36.000	1				1			1								1	3	5	2	0	0	0	0	0	0	0	0	0	0	0	0	0	0	0	0		0
M	26	Yes	Yes		0	0	2		2																	1	3
F	4	Yes	No		0	0	2		3																	0	1
M	2	Yes	No		0	0	2		4																	0	1
F	37	Yes	Yes		0	0	2	720651587	1	19JUN2016:15:32:48.000	0				1			1								1	3	5	2	1	1	0	0	0	0	0	0	0	0	0	0	0	0	0	0		1
M	45	Yes	Yes		0	0	2		2	17JUN2016:10:29:59.000	0				1			1								1	3	5	2	0	0	0	0	0	0	0	0	0	0	0	0	0	0	0	0		0
M	17	Yes	Yes		0	0	2		3	17JUN2016:10:31:19.000	0				1			1								1	3	4	1	0	0	0	0	0	0	0	0	0	0	0	0	0	0	0	0		0
M	16	Yes	Yes		0	0	2		4	21JUN2016:12:09:07.000	0	1	1	1	1			1								1	3	5	1	1	2	1	0	0	0	0	0	0	0	0	0	0	0	0	0		2
F	4	Yes	No		0	0	2		5																	0	1
F	25	Yes	Yes		0	0	2	711589701	1	17JUN2016:11:10:32.000	0				1			1								1	3	6	2	0	0	0	0	0	0	0	0	0	0	0	0	0	0	0	0		0
M	28	Yes	Yes		0	0	2		2																	1	3
F	4	Yes	No		0	0	2		3																	0	1
F	0	Yes	No		0	0	2		4																	0	1
F	29	Yes	Yes		0	0	2		5	17JUN2016:10:39:31.000	1				1			1								1	3	2	2	0	0	0	0	0	0	0	0	0	0	0	0	0	0	0	0		0
M	35	Yes	Yes		0	0	2		6																	1	3
F	28	Yes	Yes		0	0	2	713697930	1	17JUN2016:13:40:09.000	0				1			1								1	3	4	2	0	0	0	0	0	0	0	0	0	0	0	0	0	0	0	0		0
M	30	Yes	Yes		0	0	2		2	18JUN2016:18:35:24.000	0				1			1								1	3	5	2	0	0	0	0	0	0	0	0	0	0	0	0	0	0	0	0		0
F	25	Yes	Yes		0	0	2		3	17JUN2016:13:37:25.000	0				1			1								1	3	4	2	0	0	0	0	0	0	0	0	0	0	0	0	0	0	0	0		0
F	4	Yes	No		0	0	2		4																	0	1
M	1	Yes	No		0	0	2		5																	0	1
M	20	Yes	Yes		0	0	2	723844288	1	17JUN2016:13:23:46.000	0				1			1								1	3	5	1	0	0	0	0	0	0	0	0	0	0	0	0	0	0	0	0		0
M	54	Yes	Yes		0	0	2		2																	1	3
M	22	Yes	Yes		0	0	2		3																	1	3
M	24	Yes	Yes		0	0	2		4	17JUN2016:13:24:37.000	0				1			1								1	3	5	1	1	1	0	0	0	0	1	0	1	0	0	0	0	0	0	0		2
M	38	Yes	Yes		0	0	2		5	17JUN2016:14:49:58.000	0				1			1								1	3	5	2	0	0	0	0	0	0	0	0	0	0	0	0	0	0	0	0		0
F	34	Yes	Yes		0	0	2	727719794	1	17JUN2016:13:44:04.000	0				1			1								1	3	3	2	0	0	0	0	0	0	0	0	0	0	0	0	0	0	0	0		0
M	36	Yes	Yes		0	0	2		2	19JUN2016:10:39:58.000	0				1			1								1	3	5	2	0	0	0	0	0	0	0	0	0	0	0	0	0	0	0	0		0
M	11	Yes	No		0	0	2		3																	0	1
M	4	Yes	No		0	0	2		4																	0	1
F	38	Yes	Yes		0	0	2	727282415	1	24JUN2016:17:24:57.000	0				1			1								1	3	3	2	0	0	0	0	0	0	0	0	0	0	0	0	0	0	0	0		0
M	13	Yes	No		0	0	2		2																	0	1
M	40	Yes	Yes		0	0	2		3																	1	3
M	28	Yes	Yes		0	0	2		4																	1	3
F	27	Yes	Yes		0	0	2	704994836	1																	1	3
M	4	Yes	No		0	0	2		2																	0	1
M	53	Yes	Yes		0	0	2	723937289	1	19JUN2016:13:36:31.000	0				1			1								1	3	2	2	0	0	0	0	0	0	0	0	0	0	0	0	0	0	0	0		0
F	45	Yes	Yes		0	0	2		2	17JUN2016:13:42:35.000	0				1			1								1	3	2	2	1	1	0	0	0	0	0	0	0	0	0	0	0	0	0	0		2
F	28	Yes	Yes		0	0	2		3	17JUN2016:13:47:33.000	0				1			1								1	3	5	1	0	0	0	0	0	0	0	0	0	0	0	0	0	0	0	0		0
F	12	Yes	No		0	0	2		4																	0	1
F	8	Yes	No		0	0	2		5																	0	1
M	30	Yes	Yes		0	0	2		6	21JUN2016:15:26:13.000	0				1			1								1	3	4	2	0	0	0	0	0	0	0	0	0	0	0	0	0	0	0	0		0
F	28	Yes	Yes		0	0	2		7	19JUN2016:17:13:28.000	0				1			1								1	3	2	2	0	0	0	0	0	0	0	0	0	0	0	0	0	0	0	0		0
F	27	Yes	Yes		0	0	2	723720490	1	17JUN2016:13:29:48.000	0				1			1								1	3	3	2	0	0	0	0	0	0	0	0	0	0	0	0	0	0	0	0		0
M	42	Yes	Yes		0	0	2		2	18JUN2016:16:30:54.000	0				1			1								1	3	3	2	0	0	0	0	0	0	0	0	0	0	0	0	0	0	0	0		0
M	11	Yes	No		0	0	2		3																	0	1
M	6	Yes	No		0	0	2		4																	0	1
M	38	Yes	Yes		0	0	2	727840393	1	19JUN2016:16:40:19.000	0				1			1								1	3	4	2	0	0	0	0	0	0	0	0	0	0	0	0	0	0	0	0		0
F	30	Yes	Yes		0	0	2		2	17JUN2016:13:22:36.000	0				1			1								1	3	2	2	0	0	0	0	0	0	0	0	0	0	0	0	0	0	0	0		0
F	11	Yes	No		0	0	2		3																	0	1
M	8	Yes	No		0	0	2		4																	0	1
F	1	Yes	No		0	0	2		5																	0	1
F	21	Yes	Yes		0	0	2		1	17JUN2016:15:19:11.000	0				1			1								1	3	4	2	0	0	0	0	0	0	0	0	0	0	0	0	0	0	0	0		0
M	25	Yes	Yes		0	0	2	701629493	2																	1	3
M	0	Yes	No		0	0	2		3																	0	1
F	22	Yes	Yes		0	0	2	715336787	1	17JUN2016:15:18:02.000	0				1			1								1	3	4	2	0	0	0	0	0	0	0	0	0	0	0	0	0	0	0	0		0
M	26	Yes	Yes		0	0	2		2																	1	3
F	23	Yes	Yes		0	0	2	716293298	1	17JUN2016:14:11:03.000	0				1			1								1	3	2	2	0	0	0	0	0	0	0	0	1	0	0	0	0	0	0	0		2
M	35	Yes	Yes		0	0	2		2	17JUN2016:13:28:40.000	0				1			1								1	3	2	2	0	0	0	0	0	0	0	0	0	0	0	0	0	0	0	0		0
F	13	Yes	No		0	0	2		3																	0	1
F	6	Yes	No		0	0	2		4																	0	1
M	4	Yes	No		0	0	2		5																	0	1
F	0	Yes	No		0	0	2		6																	0	1
F	26	Yes	Yes		0	0	2	710887625	1	17JUN2016:14:13:19.000	0				1			1								1	3	5	2	0	0	0	0	0	0	0	0	0	0	0	0	0	0	0	0		0
M	30	Yes	Yes		0	0	2		2	21JUN2016:17:47:03.000	0				1			1								1	3	2	2	0	0	0	0	0	0	0	0	0	0	0	0	0	0	0	0		0
F	6	Yes	No		0	0	2		3																	0	1
M	9	Yes	No		0	0	2		4																	0	1
F	23	Yes	Yes		0	0	2	791636477	1	21JUN2016:14:26:37.000	0				1			1								1	3	6	1	0	0	0	0	0	0	0	0	0	0	0	0	0	0	0	0		0
M	60	Yes	Yes		0	0	2		2																	1	3
M	19	Yes	Yes		0	0	2		3	23JUN2016:17:53:41.000	0				1			1								1	3	6	1	0	0	0	0	0	0	0	0	0	0	0	0	0	0	0	0		0
M	52	Yes	Yes		0	0	2	720956227	1	17JUN2016:15:42:57.000	0				1			1								1	3	5	2	0	0	0	0	0	0	0	0	0	0	0	0	0	0	0	0		0
F	46	Yes	Yes		0	0	2		2	21JUN2016:13:05:03.000	0				1			1								1	3	4	2	0	0	0	0	0	0	0	0	0	0	0	0	0	0	0	0		2
M	23	Yes	Yes		0	0	2		3	23JUN2016:11:28:43.000	0				1			1								1	3	4	1	0	0	0	0	0	0	0	0	0	0	0	0	0	0	0	0		0
M	4	Yes	No		0	0	2		4																	0	1
F	19	Yes	Yes		0	0	2	714259640	1	17JUN2016:13:26:24.000	0				1			1								1	3	4	1	0	0	0	0	0	0	0	0	0	0	0	0	0	0	0	0		0
F	32	Yes	Yes		0	0	2		2	18JUN2016:16:07:36.000	0				1			1								1	3	5	2	0	0	0	0	0	0	0	0	0	0	0	0	0	0	0	0		0
M	43	Yes	Yes		0	0	2		3																	1	3
F	13	Yes	No		0	0	2		4																	0	1
M	6	Yes	No		0	0	2		5																	0	1
M	28	Yes	Yes		0	0	2	728942711	1	19JUN2016:10:06:20.000	0				1			1								1	3	6	2	0	0	0	0	0	0	0	0	0	0	0	0	0	0	0	0		0
F	26	Yes	Yes		0	0	2		2	18JUN2016:13:23:39.000	0				1			1								1	3	5	2	0	0	0	0	0	0	0	0	0	0	0	0	0	0	0	0		0
M	54	Yes	Yes		0	0	2	720111803	1	18JUN2016:17:31:02.000	0				1			1								1	3	1	2	0	0	0	0	0	0	0	0	0	0	0	0	0	0	0	0		0
F	40	Yes	Yes		0	0	2		2	18JUN2016:18:02:07.000	0				1			1								1	3	4	2	0	0	0	0	0	0	0	0	0	0	0	0	0	0	0	0		0
F	16	Yes	Yes		0	0	2		3	18JUN2016:18:03:00.000	0				1			1								1	3	4	1	0	0	0	0	0	0	0	0	0	0	0	0	0	0	0	0		0
M	27	Yes	Yes		0	0	2		4	18JUN2016:17:52:00.000	0	1	1	1	1			1								1	3	6	1	0	0	0	0	0	0	0	0	0	0	0	0	0	0	0	0		0
M	28	Yes	Yes		0	0	2		5	18JUN2016:17:50:37.000	0				1			1								1	3	6	2	0	0	0	0	0	0	0	0	0	0	0	0	0	0	0	0		0
M	12	Yes	No		0	0	2		6																	0	1
M	9	Yes	No		0	0	2		7																	0	1
F	7	Yes	No		0	0	2		8																	0	1
M	31	Yes	Yes		0	0	2	701549258	1	19JUN2016:14:47:58.000	0				1			1								1	3	5	2	0	0	0	0	0	0	0	0	0	0	0	0	0	0	0	0		0
F	24	Yes	Yes		0	0	2		2	18JUN2016:17:46:58.000	0				1			1								1	3	3	2	0	0	0	0	0	0	0	0	0	0	0	0	0	0	0	0		0
M	3	Yes	No		0	0	2		3																	0	1
M	26	Yes	Yes		0	0	2	702067027	1																	1	3
F	22	Yes	Yes		0	0	2		2	18JUN2016:17:43:47.000	0				1			1								1	3	4	2	0	0	0	0	0	0	0	0	0	0	0	0	0	0	0	0		0
F	3	Yes	No		0	0	2		3																	0	1
F	1	Yes	No		0	0	2		4																	0	1
M	27	Yes	Yes		0	0	2	711550732	1																	1	3
F	25	Yes	Yes		0	0	2		2	18JUN2016:17:56:14.000	0				1			1								1	3	5	2	0	0	0	0	0	0	0	0	0	0	0	0	0	0	0	0		0
M	5	Yes	No		0	0	2		3																	0	1
F	3	Yes	No		0	0	2		4																	0	1
M	32	Yes	Yes		0	0	2	725800062	1																	1	3
F	26	Yes	Yes		0	0	2		2	20JUN2016:11:16:33.000	0				1			1								1	3	2	2	0	0	0	0	0	0	0	0	0	0	0	0	0	0	0	0		0
M	5	Yes	No		0	0	2		3																	0	1
M	3	Yes	No		0	0	2		4																	0	1
F	19	Yes	Yes		0	0	2		5	18JUN2016:18:04:46.000	0				1			1								1	3	3	1	0	0	0	0	0	0	0	0	0	0	0	0	0	0	0	0		0
M	34	Yes	Yes		0	0	2	717908468	1																	1	3
M	37	Yes	Yes		0	0	2		2																	1	3
M	49	Yes	Yes		0	0	2	711182315	1	18JUN2016:17:32:33.000	0	1	1	1	1			1								1	3	2	1	0	0	0	0	0	0	0	0	0	0	0	0	0	0	0	0		0
F	62	Yes	Yes		0	0	2		2	18JUN2016:17:45:34.000	0	0	0	0	1			1								1	3	1	2	0	0	0	0	0	0	0	0	0	0	0	0	0	0	0	0		0
F	60	Yes	Yes		0	0	2		3	22JUN2016:16:03:56.000	0	1	1	1	1			1								1	3	4	2	1	2	0	0	0	0	1	0	0	0	0	0	0	0	0	0		1
M	60	Yes	Yes		0	0	2		4	19JUN2016:09:39:07.000	0				1			1								1	3	6	2	1	1	0	0	0	0	0	0	0	0	0	0	0	0	0	0		2
M	40	Yes	Yes		0	0	2	725109565	1	20JUN2016:14:21:48.000	0				1			1								1	3	5	2	0	0	0	0	0	0	0	0	0	0	0	0	0	0	0	0		0
F	35	Yes	Yes		0	0	2		2																	1	3
F	14	Yes	No		0	0	2		3																	0	1
F	9	Yes	No		0	0	2		4																	0	1
M	62	Yes	Yes		0	0	2		5	20JUN2016:15:42:33.000	0				1			1								1	3	5	2	0	0	0	0	0	0	0	0	0	0	0	0	0	0	0	0		0
F	53	Yes	Yes		0	0	2	721857332	1	20JUN2016:15:49:47.000	0				1			1								1	3	2	2	0	0	0	0	0	0	1	0	0	0	1	0	0	0	0	0		1
F	32	Yes	Yes		0	0	2		2	21JUN2016:17:05:13.000	0				1			1								1	3	5	2	0	0	0	0	0	0	0	0	0	0	0	0	0	0	0	0		0
F	29	Yes	Yes		0	0	2		3	20JUN2016:15:47:24.000	0				1			1								1	3	4	2	0	0	0	0	0	0	0	0	0	0	0	0	0	0	0	0		0
F	45	Yes	Yes		0	0	2		4	20JUN2016:16:29:31.000	0	1	1	1	1			1								1	3	3	2	0	0	0	0	0	0	0	0	0	0	0	0	0	0	0	0		0
M	60	Yes	Yes		0	0	2		5	22JUN2016:16:40:17.000	0				1			1								1	3	2	2	0	0	0	0	0	0	0	0	0	0	0	0	0	0	0	0		0
F	29	Yes	Yes		0	0	2		6	20JUN2016:16:20:21.000	0				1			1								1	3	4	1	0	0	0	0	0	0	0	0	0	0	0	0	0	0	0	0		0
M	4	Yes	No		0	0	2		7																	0	1
M	36	Yes	Yes		0	0	2		8	20JUN2016:13:54:59.000	0				1			1								1	3	5	2	0	0	0	0	0	0	0	0	0	0	0	0	0	0	0	0		0
M	38	Yes	Yes		0	0	2		9	20JUN2016:15:50:39.000	0				1			1								1	3	5	2	0	0	0	0	0	0	0	0	0	0	0	0	0	0	0	0		0
M	27	Yes	Yes		0	0	2		10	21JUN2016:15:29:46.000	0				1			1								1	3	6	1	0	0	0	0	0	0	0	0	0	0	0	0	0	0	0	0		0
M	40	Yes	Yes		0	0	2	727170355	1																	1	3
F	38	Yes	Yes		0	0	2		2	20JUN2016:14:26:13.000	0				1			1								1	3	3	2	0	0	0	0	0	0	0	0	0	0	0	0	0	0	0	0		0
F	20	Yes	Yes		0	0	2		3	23JUN2016:17:10:43.000	0				1			1								1	3	2	2	0	0	0	0	0	0	0	0	0	0	0	0	0	0	0	0		0
F	16	Yes	Yes		0	0	2		4	20JUN2016:13:47:07.000	0				1			1								1	3	4	1	0	0	0	0	0	0	0	0	0	0	0	0	0	0	0	0		0
M	14	Yes	No		0	0	2		5																	0	1
M	20	Yes	Yes		0	0	2		6																	1	3
F	28	Yes	Yes		0	0	2	725718869	1	20JUN2016:13:35:33.000	0				1			1								1	3	2	2	0	0	0	0	0	0	0	0	0	0	0	0	0	0	0	0		0
F	28	Yes	Yes		0	0	2		2	21JUN2016:12:20:03.000	0				1			1								1	3	6	2	0	0	0	0	0	0	0	0	0	0	0	0	0	0	0	0		0
F	26	Yes	Yes		0	0	2		3	22JUN2016:14:45:05.000	1				1			1								1	3	6	2	0	0	0	0	0	0	0	0	0	0	0	0	0	0	0	0		0
F	3	Yes	No		0	0	2		4																	0	1
M	1	Yes	No		0	0	2		5																	0	1
F	30	Yes	Yes		0	0	2	706911224	1	20JUN2016:16:19:07.000	0				1			1								1	3	4	2	0	0	0	0	0	0	0	0	0	0	0	0	0	0	0	0		0
F	46	Yes	Yes		0	0	2		2	20JUN2016:18:00:57.000	0				1			1								1	3	2	2	0	0	0	0	0	0	0	0	0	0	0	0	0	0	0	0		0
M	56	Yes	Yes		0	0	2		3	20JUN2016:13:56:29.000	0				1			1								1	3	3	2	1	1	0	0	0	0	1	0	0	0	1	0	0	0	0	0		2
M	12	Yes	No		0	0	2		4																	0	1
F	5	Yes	No		0	0	2		5																	0	1
F	46	Yes	Yes		0	0	2	726455566	1	22JUN2016:16:56:45.000	0				1			1								1	3	3	2	0	0	0	0	0	0	0	0	0	0	0	0	0	0	0	0		0
M	22	Yes	Yes		0	0	2		2	22JUN2016:17:43:41.000	0				1			1								1	3	4	1	0	0	0	0	0	0	0	0	0	0	0	0	0	0	0	0		0
F	18	Yes	Yes		0	0	2		3	17JUN2016:16:13:24.000	0				1			1								1	3	4	1	0	0	0	0	0	0	0	0	0	0	0	0	0	0	0	0		0
F	19	Yes	Yes		0	0	2	701870241	1	17JUN2016:16:41:16.000	0				1			1								1	3	4	2	0	0	0	0	0	0	0	0	0	0	0	0	0	0	0	0		0
M	25	Yes	Yes		0	0	2		2	17JUN2016:18:11:35.000	0	1	1	1	1			1								1	3	3	2	1	2	1	0	0	0	0	0	0	0	0	0	0	0	0	0		2
F	6	Yes	No		0	0	2		3																	0	1
F	0	Yes	No		0	0	2		4																	0	1
F	38	Yes	Yes		0	0	2	710969202	1	22JUN2016:14:37:29.000	0				1			1								1	3	4	2	0	0	0	0	0	0	0	0	0	0	0	0	0	0	0	0		0
M	40	Yes	Yes		0	0	2		2	22JUN2016:10:46:28.000	0				1			1								1	3	3	2	0	0	0	0	0	0	0	0	0	0	0	0	0	0	0	0		0
F	20	Yes	Yes		0	0	2		3	23JUN2016:15:53:49.000	0				1			1								1	3	5	1	0	0	0	0	0	0	0	0	0	0	0	0	0	0	0	0		0
M	30	Yes	Yes		0	0	2		4																	1	3
F	26	Yes	Yes		0	0	2	737424255	1	17JUN2016:17:09:16.000	0				1			1								1	3	4	2	0	0	0	0	0	0	0	0	0	0	0	0	0	0	0	0		0
M	31	Yes	Yes		0	0	2		2	22JUN2016:16:11:44.000	0				1			1								1	3	4	2	0	0	0	0	0	0	0	0	0	0	0	0	0	0	0	0		0
M	10	Yes	No		0	0	2		3																	0	1
M	3	Yes	No		0	0	2		4																	0	1
F	1	Yes	No		0	0	2		5																	0	1
F	32	Yes	Yes		0	0	2	727055260	1	17JUN2016:18:14:05.000	0	0	0	0	1			1								1	3	2	2	0	0	0	0	0	0	0	0	0	0	0	0	0	0	0	0		0
M	50	Yes	Yes		0	0	2		2																	1	3
M	6	Yes	No		0	0	2		3																	0	1
M	17	Yes	Yes		0	0	2		4																	1	3
F	48	Yes	Yes		0	0	2	714381540	1	17JUN2016:16:03:27.000	0				1			1								1	3	3	2	0	0	0	0	0	0	0	0	0	0	0	0	0	0	0	0		0
M	65	Yes	Yes		0	0	2		2																	1	3
F	6	Yes	No		0	0	2		3																	0	1
F	22	Yes	Yes		0	0	2	717188273	1	17JUN2016:17:12:47.000	0				1			1								1	3	3	2	0	0	0	0	0	0	0	0	0	0	0	0	0	0	0	0		0
M	28	Yes	Yes		0	0	2		2	17JUN2016:18:09:33.000	0				1			1								1	3	3	2	0	0	0	0	0	0	0	0	0	0	0	0	0	0	0	0		0
M	5	Yes	No		0	0	2		3																	0	1
F	3	Yes	No		0	0	2		4																	0	1
F	45	Yes	Yes		0	0	2	727991874	1	21JUN2016:15:35:43.000	0				1			1								1	3	5	2	0	0	0	0	0	0	0	0	0	0	0	0	0	0	0	0		0
M	50	Yes	Yes		0	0	2		2																	1	3
F	20	Yes	Yes		0	0	2		3	21JUN2016:17:01:42.000	0				1			1								1	3	6	1	0	0	0	0	0	0	0	0	0	0	0	0	0	0	0	0		0
M	9	Yes	No		0	0	2		4																	0	1
M	14	Yes	No		0	0	2		1																	0	1
M	50	Yes	Yes		0	0	2		2																	1	3
F	47	Yes	Yes		0	0	2	701471650	1	17JUN2016:18:16:40.000	0				1			1								1	3	3	3	0	0	0	0	0	0	0	0	0	0	0	0	0	0	0	0		0
M	26	Yes	Yes		0	0	2	710747232	1	18JUN2016:16:17:37.000	0				1			1								1	3	5	2	0	0	0	0	0	0	0	0	0	0	0	0	0	0	0	0		0
F	25	Yes	Yes		0	0	2		2	18JUN2016:15:37:41.000	0				1			1								1	3	4	2	0	0	0	0	0	0	0	0	0	0	0	0	0	0	0	0		0
F	4	Yes	No		0	0	2		3																	0	1
M	1	Yes	No		0	0	2		4																	0	1
M	37	Yes	Yes		0	0	2	715775366	1	18JUN2016:15:36:30.000	0				1			1								1	3	1	2	0	0	0	0	0	0	0	0	0	0	0	0	0	0	0	0		0
F	30	Yes	Yes		0	0	2		2	18JUN2016:15:39:17.000	0				1			1								1	3	4	2	1	1	0	0	0	0	0	0	0	0	0	0	0	0	0	0		2
M	11	Yes	No		0	0	2		3																	0	1
M	7	Yes	No		0	0	2		4																	0	1
M	4	Yes	No		0	0	2		5																	0	1
M	23	Yes	Yes		0	0	2	706443728	1	18JUN2016:16:18:32.000	0				1			1								1	3	5	1	0	0	0	0	0	0	0	0	0	0	0	0	0	0	0	0		0
M	30	Yes	Yes		0	0	2	729627828	1	18JUN2016:18:07:06.000	0				1			1								1	3	5	2	0	0	0	0	0	0	0	0	0	0	0	0	0	0	0	0		0
F	30	Yes	Yes		0	0	2		2	18JUN2016:15:56:40.000	0	1	1	1	1			1								1	3	2	2	0	0	0	0	0	0	0	0	0	0	0	0	0	0	0	0		0
F	9	Yes	No		0	0	2		3																	0	1
M	27	Yes	Yes		0	0	2		1	18JUN2016:15:58:43.000	0				1			1								1	3	2	2	0	0	0	0	0	0	0	0	0	0	0	0	0	0	0	0		0
F	25	Yes	Yes		0	0	2		2	18JUN2016:15:53:15.000	0				1			1								1	3	3	2	0	0	0	0	0	0	0	0	0	0	0	0	0	0	0	0		0
M	16	Yes	Yes		0	0	2		1	21JUN2016:12:02:45.000	0	1	1	1	1			1								1	3	2	1	1	3	0	0	0	0	1	0	0	0	0	0	0	0	0	0		2
M	18	Yes	Yes		0	0	2		2	21JUN2016:12:01:48.000	0	1	1	1	1			1								1	3	3	1	1	3	1	0	0	0	0	0	0	0	0	0	0	0	0	0		2
F	25	Yes	Yes		0	0	2	714995181	1	18JUN2016:15:25:49.000	0				1			1								1	3	5	2	0	0	0	0	0	0	0	0	0	0	0	0	0	0	0	0		0
M	30	Yes	Yes		0	0	2		2	18JUN2016:15:24:35.000	0				1			1								1	3	2	2	0	0	0	0	0	0	0	0	0	0	0	0	0	0	0	0		0
F	29	Yes	Yes		0	0	2	710102075	1	18JUN2016:14:35:59.000	1				1			1								1	3	5	2	0	0	0	0	0	0	0	0	0	0	0	0	0	0	0	0		0
M	29	Yes	Yes		0	0	2		2	18JUN2016:17:11:52.000	0				1			1								1	3	5	2	0	0	0	0	0	0	0	0	0	0	0	0	0	0	0	0		0
F	2	Yes	No		0	0	2		3																	0	1
M	28	Yes	Yes		0	0	2	703542722	1																	1	3
F	20	Yes	Yes		0	0	2		2	18JUN2016:14:33:45.000	0				1			1								1	3	4	2	0	0	0	0	0	0	0	0	0	0	0	0	0	0	0	0		0
F	1	Yes	No		0	0	2		3																	0	1
M	27	Yes	Yes		0	0	2	724279887	1	19JUN2016:09:23:03.000	0				1			1								1	3	5	3	0	0	0	0	0	0	0	0	0	0	0	0	0	0	0	0		0
M	28	Yes	Yes		0	0	2		2	19JUN2016:09:27:42.000	0	1	1	1	1			1								1	3	3	1	0	0	0	0	0	0	0	0	0	0	0	0	0	0	0	0		0
M	25	Yes	Yes		0	0	2		1	18JUN2016:14:34:41.000	0				1			1								1	3	2	1	0	0	0	0	0	0	0	0	0	0	0	0	0	0	0	0		0
F	39	Yes	Yes		0	0	2	720487183	1	18JUN2016:16:44:30.000	0				1			1								1	3	6	2	0	0	0	0	0	0	0	0	0	0	0	0	0	0	0	0		0
M	17	Yes	Yes		0	0	2		2	19JUN2016:11:52:47.000	0				1			1								1	3	4	2	0	0	0	0	0	0	0	0	0	0	0	0	0	0	0	0		0
F	12	Yes	No		0	0	2		3																	0	1
F	15	Yes	Yes		0	0	2		4	18JUN2016:16:47:17.000	0				1			1								1	3	4	1	0	0	0	0	0	0	0	0	0	0	0	0	0	0	0	0		0
M	9	Yes	No		0	0	2		5																	0	1
M	39	Yes	Yes		0	0	2		6	18JUN2016:16:42:56.000	0				1			1								1	3	5	2	0	0	0	0	0	0	0	0	0	0	0	0	0	0	0	0		0
M	85	Yes	Yes		0	0	2	710306637	1	18JUN2016:16:20:38.000	0	1	1	1	1			1								1	3	1	2	1	4	1	0	0	0	0	0	1	0	1	0	0	0	0	0		1
F	32	Yes	Yes		0	0	2	703334628	1	19JUN2016:11:36:33.000	0	0	0	0	1			1								1	3	2	3	0	0	0	0	0	0	0	0	0	0	0	0	0	0	0	0		0
M	18	Yes	Yes		0	0	2		2																	1	3
M	16	Yes	Yes		0	0	2		3																	1	3
M	14	Yes	No		0	0	2		4																	0	1
M	31	Yes	Yes		0	0	2	723935115	1	19JUN2016:11:35:11.000	0	1	1	1	1			1								1	3	2	2	1	2	1	0	0	0	0	0	0	0	0	0	0	0	0	0		2
M	35	Yes	Yes		0	0	2		2	20JUN2016:09:45:56.000	0				1			1								1	3	3	2	0	0	0	0	0	0	1	0	1	0	1	0	0	0	0	0		2
F	25	Yes	Yes		0	0	2	790599270	1	19JUN2016:11:42:34.000	0				1			1								1	3	5	2	0	0	0	0	0	0	0	0	0	0	0	0	0	0	0	0		0
M	44	Yes	Yes		0	0	2	722693969	1	18JUN2016:16:09:02.000	0				1			1								1	3	3	2	0	0	0	0	0	0	0	0	0	0	0	0	0	0	0	0		0
F	40	Yes	Yes		0	0	2		2	18JUN2016:16:00:00.000	0				1			1								1	3	2	2	0	0	0	0	0	0	0	0	0	0	0	0	0	0	0	0		0
F	34	Yes	Yes		0	0	2	701641922	1	18JUN2016:16:16:34.000	0				1			1								1	3	3	2	0	0	0	0	0	0	0	0	0	0	0	0	0	0	0	0		0
F	10	Yes	No		0	0	2		2																	0	1
F	6	Yes	No		0	0	2		3																	0	1
F	4	Yes	No		0	0	2		4																	0	1
F	31	Yes	Yes		0	0	2	711629298	1	18JUN2016:14:31:55.000	0				1			1								1	3	2	2	0	0	0	0	0	0	0	0	0	0	0	0	0	0	0	0		0
M	40	Yes	Yes		0	0	2		2	18JUN2016:16:21:56.000	0				1			1								1	3	2	2	0	0	0	0	0	0	0	0	0	0	0	0	0	0	0	0		0
M	11	Yes	No		0	0	2		3																	0	1
F	4	Yes	No		0	0	2		4																	0	1
F	4	Yes	No		0	0	2		5																	0	1
M	1	Yes	No		0	0	2		6																	0	1
M	40	Yes	Yes		0	0	2	715021722	1	18JUN2016:13:57:59.000	0				1			1								1	3	3	2	0	0	0	0	0	0	0	0	0	0	0	0	0	0	0	0		0
M	28	Yes	Yes		0	0	2		2	18JUN2016:13:59:31.000	0	1	1	1	1			1								1	3	5	2	1	2	1	0	0	0	1	0	1	0	1	0	0	0	0	0		2
M	30	Yes	Yes		0	0	2	707439357	1																	1	3
F	28	Yes	Yes		0	0	2		2	18JUN2016:14:32:52.000	0				1			1								1	3	2	2	0	0	0	0	0	0	0	0	0	0	0	0	0	0	0	0		0
F	10	Yes	No		0	0	2		3																	0	1
M	8	Yes	No		0	0	2		4																	0	1
F	4	Yes	No		0	0	2		5																	0	1
F	1	Yes	No		0	0	2		6																	0	1
F	32	Yes	Yes		0	0	2	722545980	1	20JUN2016:13:26:56.000	0				1			1								1	3	4	2	0	0	0	0	0	0	0	0	0	0	0	0	0	0	0	0		0
F	12	Yes	No		0	0	2		2																	0	1
M	10	Yes	No		0	0	2		3																	0	1
F	53	Yes	Yes		0	0	2	712749682	1	20JUN2016:11:11:32.000	0				1			1								1	3	2	2	0	0	0	0	0	0	0	0	0	0	0	0	0	0	0	0		0
M	19	Yes	Yes		0	0	2		2	20JUN2016:12:14:04.000	0				1			1								1	3	6	1	1	1	0	0	0	0	1	0	0	0	0	0	0	0	0	0		2
F	2	Yes	No		0	0	2		3																	0	1
F	25	Yes	Yes		0	0	2	770551056	1	21JUN2016:12:25:28.000	0				1			1								1	3	4	3	1	1	0	0	0	0	0	0	0	0	1	0	0	0	0	0		2
M	41	Yes	Yes		0	0	2	720203556	1	19JUN2016:13:06:31.000	0				1			1								1	3	2	2	0	0	0	0	0	0	0	0	0	0	0	0	0	0	0	0		0
F	28	Yes	Yes		0	0	2		2	19JUN2016:13:04:34.000	0				1			1								1	3	5	2	0	0	0	0	0	0	0	0	0	0	0	0	0	0	0	0		0
M	2	Yes	No		0	0	2		3																	0	1
M	53	Yes	Yes		0	0	2	724701688	1	19JUN2016:12:51:23.000	0				1			1								1	3	5	2	0	0	0	0	0	0	0	0	0	0	0	0	0	0	0	0		0
F	19	Yes	Yes		0	0	2		2	18JUN2016:15:50:59.000	0				1			1								1	3	5	1	0	0	0	0	0	0	0	0	0	0	0	0	0	0	0	0		0
M	60	Yes	Yes		0	0	2	712144643	1	18JUN2016:15:48:48.000	0				1			1								1	3	2	2	0	0	0	0	0	0	0	0	0	0	0	0	0	0	0	0		0
M	85	Yes	Yes		0	0	2	703342540	1	18JUN2016:14:24:01.000	0				1			1								1	3	1	4	0	0	0	0	0	0	0	0	0	0	0	0	0	0	0	0		0
F	38	Yes	Yes		0	0	2		2	18JUN2016:14:29:53.000	0				1			1								1	3	2	3	1	1	0	0	0	0	0	0	0	0	0	0	0	0	0	0		2
F	25	Yes	Yes		0	0	2		3	18JUN2016:14:30:49.000	0				1			1								1	3	2	2	0	0	0	0	0	0	0	0	0	0	0	0	0	0	0	0		0
M	41	Yes	Yes		0	0	2		4																	1	3
F	13	Yes	No		0	0	2		5																	0	1
F	22	Yes	Yes		0	0	2		6	19JUN2016:12:55:00.000	0				1			1								1	3	3	1	0	0	0	0	0	0	0	0	0	0	0	0	0	0	0	0		0
F	20	Yes	Yes		0	0	2		7																	1	3
F	18	Yes	Yes		0	0	2		8	18JUN2016:15:50:03.000	0				1			1								1	3	4	1	0	0	0	0	0	0	0	0	0	0	0	0	0	0	0	0		0
F	23	Yes	Yes		0	0	2	727751315	1	18JUN2016:15:08:21.000	0	1	1	1	1			1								1	3	3	2	1	2	0	0	0	0	1	0	0	0	0	0	0	0	0	0		2
M	27	Yes	Yes		0	0	2		2	21JUN2016:14:34:00.000	0	1	1	1	1			1								1	3	2	2	1	1	0	0	0	0	0	0	0	0	0	0	0	0	0	0		2
M	4	Yes	No		0	0	2		3																	0	1
M	25	Yes	Yes		0	0	2	718484909	1	18JUN2016:17:57:34.000	0				1			1								1	3	3	2	1	1	0	0	0	0	0	0	0	0	0	0	0	0	0	0		2
F	21	Yes	Yes		0	0	2		2	18JUN2016:15:52:27.000	0				1			1								1	3	4	2	0	0	0	0	0	0	0	0	0	0	0	0	0	0	0	0		0
M	52	Yes	Yes		0	0	2	711795940	1	18JUN2016:14:22:53.000	0	1	1	1	1			1								1	3	2	1	1	1	0	0	0	0	0	0	0	0	0	0	0	0	0	0		2
M	25	Yes	Yes		0	0	2	711795440	1	18JUN2016:14:25:44.000	0				1			1								1	3	2	1	0	0	0	0	0	0	0	0	0	0	0	0	0	0	0	0		0
F	32	Yes	Yes		0	0	2	710595560	1	18JUN2016:14:29:01.000	0	1	1	1	1			1								1	3	3	4	0	0	0	0	0	0	0	0	0	0	0	0	0	0	0	0		0
F	10	Yes	No		0	0	2		2																	0	1
F	8	Yes	No		0	0	2		3																	0	1
F	5	Yes	No		0	0	2		4																	0	1
M	27	Yes	Yes		0	0	2	701600669	1																	1	3
F	24	Yes	Yes		0	0	2		2																	1	3
F	1	Yes	No		0	0	2		3																	0	1
F	25	Yes	Yes		0	0	2	705508254	1	22JUN2016:15:51:59.000	0				1			1								1	3	4	2	0	0	0	0	0	0	0	0	0	0	0	0	0	0	0	0		0
F	21	Yes	Yes		0	0	2		2	18JUN2016:14:27:38.000	0				1			1								1	3	5	1	0	0	0	0	0	0	0	0	0	0	0	0	0	0	0	0		0
F	18	Yes	Yes		0	0	2		3	18JUN2016:14:26:47.000	0				1			1								1	3	4	1	1	1	0	0	0	0	0	0	0	0	0	0	0	0	0	0		2
F	7	Yes	No		0	0	2		4																	0	1
M	5	Yes	No		0	0	2		5																	0	1
M	3	Yes	No		0	0	2		6																	0	1
M	0	Yes	No		0	0	2		7																	0	1
F	38	Yes	Yes		0	0	2	711962609	1	21JUN2016:17:46:14.000	0				1			1								1	3	3	2	0	0	0	0	0	0	0	0	0	0	0	0	0	0	0	0		0
F	20	Yes	Yes		0	0	2		2	20JUN2016:11:14:22.000	0				1			1								1	3	3	1	0	0	0	0	0	0	0	0	0	0	0	0	0	0	0	0		0
F	27	Yes	Yes		0	0	2		3	18JUN2016:17:54:44.000	0				1			1								1	3	3	3	0	0	0	0	0	0	0	0	0	0	0	0	0	0	0	0		0
M	1	Yes	No		0	0	2		4																	0	1
M	33	Yes	Yes		0	0	2	710190472	1	18JUN2016:17:27:15.000	0				1			1								1	3	3	2	0	0	0	0	0	0	0	0	0	0	0	0	0	0	0	0		0
F	24	Yes	Yes		0	0	2		2	20JUN2016:11:12:29.000	0				1			1								1	3	6	1	0	0	0	0	0	0	0	0	0	0	0	0	0	0	0	0		0
F	30	Yes	Yes		0	0	2		3	18JUN2016:17:25:25.000	0				1			1								1	3	3	2	1	1	0	0	0	0	1	0	0	0	0	0	0	0	0	0		2
F	15	Yes	Yes		0	0	2		4	18JUN2016:17:23:36.000	0				1			1								1	3	2	1	0	0	0	0	0	0	0	0	0	0	0	0	0	0	0	0		0
M	9	Yes	No		0	0	2		5																	0	1
F	8	Yes	No		0	0	2		6																	0	1
F	39	Yes	Yes		0	0	2	702347277	1	18JUN2016:17:52:44.000	0				1			1								1	3	5	2	0	0	0	0	0	0	0	0	0	0	0	0	0	0	0	0		0
M	45	No	No		0	0	1		2																	1	2
F	13	Yes	No		0	0	2		3																	0	1
M	10	Yes	No		0	0	2		4																	0	1
F	7	Yes	No		0	0	2		5																	0	1
M	2	Yes	No		0	0	2		6																	0	1
F	30	Yes	Yes		0	0	2	701044176	1	20JUN2016:11:15:35.000	0				1			1								1	3	2	2	0	0	0	0	0	0	0	0	0	0	0	0	0	0	0	0		0
M	40	No	No		0	0	1		2																	1	2
M	0	Yes	No		0	0	2		3																	0	1
M	32	Yes	Yes		0	0	2	708429643	1	18JUN2016:17:34:35.000	0				1			1								1	3	2	1	0	0	0	0	0	0	0	0	0	0	0	0	0	0	0	0		0
F	23	Yes	Yes		0	0	2		2	18JUN2016:17:42:14.000	0				1			1								1	3	3	1	0	0	0	0	0	0	0	0	0	0	0	0	0	0	0	0		0
F	28	Yes	Yes		0	0	2		3	18JUN2016:17:29:07.000	0				1			1								1	3	4	1	0	0	0	0	0	0	0	0	0	0	0	0	0	0	0	0		0
F	19	Yes	Yes		0	0	2		4	18JUN2016:17:48:59.000	0				1			1								1	3	5	1	0	0	0	0	0	0	0	0	0	0	0	0	0	0	0	0		0
F	67	Yes	Yes		0	0	2	710745588	1	19JUN2016:16:48:37.000	0				1			1								1	3	2	2	0	0	0	0	0	0	0	0	0	0	0	0	0	0	0	0		0
F	21	Yes	Yes		0	0	2		2	19JUN2016:17:07:54.000	0				1			1								1	3	6	1	0	0	0	0	0	0	0	0	0	0	0	0	0	0	0	0		0
F	19	Yes	Yes		0	0	2		3	19JUN2016:17:05:13.000	0	1	1	1	1			1								1	3	3	1	0	0	0	0	0	0	0	0	0	0	0	0	0	0	0	0		0
F	20	Yes	Yes		0	0	2		4	19JUN2016:17:26:14.000	0				1			1								1	3	5	2	0	0	0	0	0	0	0	0	0	0	0	0	0	0	0	0		0
M	70	Yes	Yes		0	0	2		5	19JUN2016:16:51:50.000	0				1			1								1	3	2	2	0	0	0	0	0	0	0	0	0	0	0	0	0	0	0	0		0
F	74	Yes	Yes		0	0	2	720149586	1	22JUN2016:12:18:28.000	0				1			1								1	3	1	2	0	0	0	0	0	0	0	0	0	0	0	0	0	0	0	0		0
M	20	Yes	Yes		0	0	2		2	22JUN2016:12:19:59.000	0				1			1								1	3	6	1	0	0	0	0	0	0	0	0	0	0	0	0	0	0	0	0		0
M	14	Yes	No		0	0	2		3																	0	1
M	42	Yes	Yes		0	0	2		4	20JUN2016:13:40:05.000	0	1	1	1	1			1								1	3	4	2	1	1	0	0	0	0	0	0	0	0	0	0	0	0	0	0		2
F	38	Yes	Yes		0	0	2		5	21JUN2016:14:31:23.000	0				1			1								1	3	5	1	0	0	0	0	0	0	0	0	0	0	0	0	0	0	0	0		0
F	62	Yes	Yes		0	0	2	722673496	1	20JUN2016:15:43:37.000	0				1			1								1	3	3	2	0	0	0	0	0	0	0	0	0	0	0	0	0	0	0	0		0
M	23	Yes	Yes		0	0	2		2	20JUN2016:15:44:49.000	0				1			1								1	3	5	1	0	0	0	0	0	0	0	0	0	0	0	0	0	0	0	0		0
F	2	Yes	No		0	0	2		3																	0	1
M	27	Yes	Yes		0	0	2	714567505	1																	1	3
F	20	Yes	Yes		0	0	2		2	20JUN2016:13:36:50.000	0				1			1								1	3	3	2	0	0	0	0	0	0	0	0	0	0	0	0	0	0	0	0		0
F	0	Yes	No		0	0	2		3																	0	1
M	27	Yes	Yes		0	0	2	702751848	1	20JUN2016:13:42:29.000	0				1			1								1	3	5	2	0	0	0	0	0	0	0	0	0	0	0	0	0	0	0	0		0
F	21	Yes	Yes		0	0	2		2	20JUN2016:13:41:12.000	0				1			1								1	3	3	2	0	0	0	0	0	0	0	0	0	0	0	0	0	0	0	0		0
F	1	Yes	No		0	0	2		3																	0	1
M	25	Yes	Yes		0	0	2		1	25JUN2016:15:06:59.000	0				1			1								1	3	2	2	0	0	0	0	0	0	0	0	0	0	0	0	0	0	0	0		0
F	19	Yes	Yes		0	0	2		2	20JUN2016:13:45:13.000	0				1			1								1	3	3	3	0	0	0	0	0	0	0	0	0	0	0	0	0	0	0	0		0
F	1	Yes	No		0	0	2		3																	0	1
M	42	Yes	Yes		0	0	2	790458594	1	20JUN2016:13:46:33.000	0				1			1								1	3	2	2	0	0	0	0	0	0	0	0	0	0	0	0	0	0	0	0		0
F	37	Yes	Yes		0	0	2		2																	1	3
F	40	Yes	Yes		0	0	2		1	21JUN2016:14:32:36.000	0				1			1								1	3	3	2	1	1	0	0	0	0	0	0	0	0	0	0	0	0	0	0		2
F	42	Yes	Yes		0	0	2	720477110	2	22JUN2016:17:46:30.000	0				1			1								1	3	5	2	0	0	0	0	0	0	0	0	0	0	0	0	0	0	0	0		0
F	14	Yes	No		0	0	2		3																	0	1
M	10	Yes	No		0	0	2		4																	0	1
F	32	Yes	Yes		0	0	2		1	20JUN2016:13:38:20.000	0				1			1								1	3	3	2	0	0	0	0	0	0	0	0	0	0	0	0	0	0	0	0		0
M	6	Yes	No		0	0	2		2																	0	1
F	28	Yes	Yes		0	0	2		3	20JUN2016:15:52:50.000	0				1			1								1	3	5	1	0	0	0	0	0	0	0	0	0	0	0	0	0	0	0	0		0
F	32	Yes	Yes		0	0	2	713397393	1																	1	3
F	34	Yes	Yes		0	0	2		2																	1	3
F	19	Yes	Yes		0	0	2	792314053	1	23JUN2016:10:32:31.000	0				1			1								1	3	5	2	0	0	0	0	0	0	1	0	0	0	0	0	0	0	0	0		2
M	25	Yes	Yes		0	0	2		2	23JUN2016:10:31:23.000	0				1			1								1	3	3	2	0	0	0	0	0	0	0	0	0	0	0	0	0	0	0	0		0
M	20	Yes	Yes		0	0	2	717089932	1	19JUN2016:13:24:58.000	0				1			1								1	3	5	1	0	0	0	0	0	0	0	0	0	0	0	0	0	0	0	0		0
F	32	Yes	Yes		0	0	2		2	19JUN2016:17:21:29.000	0	1	1	1	1			1								1	3	4	1	0	0	0	0	0	0	0	0	0	0	0	0	0	0	0	0		0
M	23	Yes	Yes		0	0	2	710187520	1	19JUN2016:13:05:26.000	0	1	1	1	1			1								1	3	2	1	1	2	1	0	0	0	1	0	0	0	0	0	0	0	0	0		2
F	20	Yes	Yes		0	0	2		2	20JUN2016:17:02:07.000	0				1			1								1	3	4	2	0	0	0	0	0	0	0	0	0	0	0	0	0	0	0	0		0
F	0	Yes	No		0	0	2		3																	0	1
M	21	Yes	Yes		0	0	2		4	19JUN2016:13:07:36.000	0				1			1								1	3	2	1	0	0	0	0	0	0	0	0	0	0	0	0	0	0	0	0		0
F	30	Yes	Yes		0	0	2	720065228	1	19JUN2016:13:03:33.000	0				1			1								1	3	3	1	0	0	0	0	0	0	1	0	0	0	0	0	0	0	0	0		2
F	7	Yes	No		0	0	2		2																	0	1
F	24	Yes	Yes		0	0	2	701475471	1	19JUN2016:15:07:24.000	0				1			1								1	3	3	2	1	1	0	0	0	0	0	0	0	0	0	0	0	0	0	0		2
M	36	Yes	Yes		0	0	2	735707526	1	19JUN2016:16:10:56.000	0				1			1								1	3	4	2	0	0	0	0	0	0	0	0	0	0	0	0	0	0	0	0		0
F	33	Yes	Yes		0	0	2		2	19JUN2016:17:02:17.000	0				1			1								1	3	4	2	0	0	0	0	0	0	0	0	0	0	0	0	0	0	0	0		0
M	8	Yes	No		0	0	2		3																	0	1
F	0	Yes	No		0	0	2		4																	0	1
M	35	Yes	Yes		0	0	2		1	20JUN2016:12:06:42.000	0				1			1								1	3	4	2	0	0	0	0	0	0	0	0	0	0	0	0	0	0	0	0		0
M	32	Yes	Yes		0	0	2	710265394	1	19JUN2016:15:48:08.000	0				1			1								1	3	4	2	0	0	0	0	0	0	0	0	0	0	0	0	0	0	0	0		0
F	30	Yes	Yes		0	0	2		2	19JUN2016:15:06:27.000	0				1			1								1	3	5	2	0	0	0	0	0	0	0	0	0	0	0	0	0	0	0	0		0
M	40	Yes	Yes		0	0	2	721642763	1	23JUN2016:12:24:42.000	0				1			1								1	3	5	2	0	0	0	0	0	0	0	0	0	0	0	0	0	0	0	0		0
F	31	Yes	Yes		0	0	2		2																	1	3
F	12	Yes	No		0	0	2		3																	0	1
F	7	Yes	No		0	0	2		4																	0	1
F	5	Yes	No		0	0	2		5																	0	1
F	3	Yes	No		0	0	2		6																	0	1
F	1	Yes	No		0	0	2		7																	0	1
M	27	Yes	Yes		0	0	2	729332546	1																	1	3
F	27	Yes	Yes		0	0	2		2																	1	3
M	1	Yes	No		0	0	2		3																	0	1
M	30	Yes	Yes		0	0	2	701883390	1	19JUN2016:14:30:50.000	0				1			1								1	3	4	1	0	0	0	0	0	0	0	0	0	0	0	0	0	0	0	0		0
M	25	Yes	Yes		0	0	2	712548521	1	19JUN2016:16:44:12.000	0				1			1								1	3	5	2	0	0	0	0	0	0	0	0	0	0	0	0	0	0	0	0		0
F	23	Yes	Yes		0	0	2		2	19JUN2016:16:42:19.000	0				1			1								1	3	6	2	0	0	0	0	0	0	0	0	0	0	0	0	0	0	0	0		0
M	32	Yes	Yes		0	0	2	711136276	1																	1	3
F	25	Yes	Yes		0	0	2		2	19JUN2016:16:43:12.000	0				1			1								1	3	4	2	0	0	0	0	0	0	0	0	0	0	0	0	0	0	0	0		0
F	2	Yes	No		0	0	2		3																	0	1
F	49	Yes	Yes		0	0	2	712051168	1	21JUN2016:12:07:35.000	0				1			1								1	3	2	2	0	0	0	0	0	0	0	0	0	0	0	0	0	0	0	0		0
M	42	Yes	Yes		0	0	2	723315780	1	19JUN2016:16:46:55.000	0				1			1								1	3	5	2	1	1	0	0	0	0	0	0	0	0	0	0	0	0	0	0		1	a
M	13	Yes	No		0	0	2		2																	0	1
F	35	Yes	Yes		0	0	2	726464446	1	20JUN2016:11:10:23.000	0				1			1								1	3	3	2	0	0	0	0	0	0	0	0	0	0	0	0	0	0	0	0		0
F	35	Yes	Yes		0	0	2	718822386	1	19JUN2016:16:45:03.000	0				1			1								1	3	2	2	1	1	0	0	0	0	0	0	0	0	0	0	0	0	0	0		2
F	27	Yes	Yes		0	0	2	728352685	1	19JUN2016:16:49:29.000	0				1			1								1	3	4	1	0	0	0	0	0	0	0	0	0	0	0	0	0	0	0	0		0
F	25	Yes	Yes		0	0	2		2	19JUN2016:16:50:31.000	0				1			1								1	3	4	1	0	0	0	0	0	0	0	0	0	0	0	0	0	0	0	0		0
F	29	Yes	Yes		0	0	2	727800704	1	19JUN2016:16:45:55.000	0				1			1								1	3	5	1	0	0	0	0	0	0	0	0	0	0	0	0	0	0	0	0		0
M	8	Yes	No		0	0	2		2																	0	1
M	28	Yes	Yes		0	0	2	704863103	1																	1	3
F	20	Yes	Yes		0	0	2		2	23JUN2016:14:55:56.000	0				1			1								1	3	6	1	0	0	0	0	0	0	0	0	0	0	0	0	0	0	0	0		0
F	2	Yes	No		0	0	2		3																	0	1
M	31	Yes	Yes		0	0	2	790397892	1																	1	3
F	32	Yes	Yes		0	0	2	715453301	1	19JUN2016:12:57:02.000	0				1			1								1	3	4	3	0	0	0	0	0	0	1	0	0	0	0	0	0	0	0	0		2
M	27	Yes	Yes		0	0	2		2	19JUN2016:15:12:04.000	0	1	1	1	1			1								1	3	4	2	0	0	0	0	0	0	0	0	0	0	0	0	0	0	0	0		0
F	30	Yes	Yes		0	0	2		3	19JUN2016:12:58:11.000	0	1	1	1	1			1								1	3	3	1	1	1	0	0	0	0	1	0	0	0	0	0	0	0	0	0		2
F	26	Yes	Yes		0	0	2		4	19JUN2016:14:09:27.000	0				1			1								1	3	4	2	0	0	0	0	0	0	0	0	0	0	0	0	0	0	0	0		0
F	44	Yes	Yes		0	0	2		5	19JUN2016:12:55:55.000	0				1			1								1	3	5	3	0	0	0	0	0	0	0	0	0	0	0	0	0	0	0	0		0
F	34	Yes	Yes		0	0	2	725878291	1	19JUN2016:13:08:38.000	0				1			1								1	3	2	3	1	1	0	0	0	0	0	0	0	0	0	0	0	0	0	0		2
M	17	Yes	Yes		0	0	2		2																	1	3
M	14	Yes	No		0	0	2		3																	0	1
F	11	Yes	No		0	0	2		4																	0	1
F	6	Yes	No		0	0	2		5																	0	1
F	29	Yes	Yes		0	0	2	704419200	1	19JUN2016:15:25:43.000	0				1			1								1	3	3	2	0	0	0	0	0	0	0	0	0	0	0	0	0	0	0	0		0
M	30	No	No		0	0	1		2																	1	2
F	11	Yes	No		0	0	2		3																	0	1
M	7	Yes	No		0	0	2		4																	0	1
F	30	Yes	Yes		0	0	2	717754752	1	19JUN2016:14:08:27.000	0				1			1								1	3	5	3	0	0	0	0	0	0	0	0	0	0	0	0	0	0	0	0		0
F	28	Yes	Yes		0	0	2		2	20JUN2016:12:04:42.000	0				1			1								1	3	3	1	0	0	0	0	0	0	0	0	0	0	0	0	0	0	0	0		0
F	24	Yes	Yes		0	0	2	705195995	1	19JUN2016:13:00:30.000	0				1			1								1	3	2	2	0	0	0	0	0	0	0	0	0	0	0	0	0	0	0	0		0
M	32	Yes	Yes		0	0	2	726400290	1	19JUN2016:16:52:40.000	0				1			1								1	3	2	2	0	0	0	0	0	0	0	0	0	0	0	0	0	0	0	0		0
F	24	Yes	Yes		0	0	2		2	19JUN2016:12:59:40.000	0				1			1								1	3	2	2	0	0	0	0	0	0	0	0	0	0	0	0	0	0	0	0		0
F	9	Yes	No		0	0	2		3																	0	1
F	6	Yes	No		0	0	2		4																	0	1
F	4	Yes	No		0	0	2		5																	0	1
M	3	Yes	No		0	0	2		6																	0	1
F	27	Yes	Yes		0	0	2	727042310	1	19JUN2016:14:52:17.000	0	1	1	1	1			1								1	3	2	2	1	3	1	0	0	0	0	0	0	0	0	0	0	0	0	0		2
M	31	Yes	Yes		0	0	2	703341595	1	20JUN2016:11:18:27.000	0				1			1								1	3	3	2	0	0	0	0	0	0	1	0	0	0	0	0	0	0	0	0		2
F	25	Yes	Yes		0	0	2		2	20JUN2016:11:19:22.000	0				1			1								1	3	3	2	0	0	0	0	0	0	0	0	0	0	0	0	0	0	0	0		0
M	9	Yes	No		0	0	2		3																	0	1
F	4	Yes	No		0	0	2		4																	0	1
F	56	Yes	Yes		0	0	2	710350706	1	19JUN2016:16:57:39.000	0				1			1								1	3	1	3	0	0	0	0	0	0	0	0	0	0	0	0	0	0	0	0		0
M	60	No	No		0	0	1		2																	1	2
F	39	Yes	Yes		0	0	2	715757219	1	19JUN2016:17:00:01.000	0				1			1								1	3	3	3	0	0	0	0	0	0	0	0	0	0	0	0	0	0	0	0		0
M	25	Yes	Yes		0	0	2		2	20JUN2016:11:17:29.000	0				1			1								1	3	6	2	0	0	0	0	0	0	0	0	0	0	0	0	0	0	0	0		0
M	24	Yes	Yes		0	0	2	710710604	1	19JUN2016:17:53:32.000	0				1			1								1	3	6	1	0	0	0	0	0	0	0	0	0	0	0	0	0	0	0	0		0
M	32	Yes	Yes		0	0	2	713207525	1	20JUN2016:11:20:20.000	0				1			1								1	3	5	2	0	0	0	0	0	0	0	0	0	0	0	0	0	0	0	0		0
F	22	Yes	Yes		0	0	2		2																	1	3
M	39	Yes	Yes		0	0	2	716317873	1	19JUN2016:16:55:59.000	0				1			1								1	3	3	2	0	0	0	0	0	0	0	0	0	0	0	0	0	0	0	0		0
M	25	Yes	Yes		0	0	2	724627270	1	21JUN2016:18:17:50.000	0				1			1								1	3	2	2	0	0	0	0	0	0	0	0	0	0	0	0	0	0	0	0		0
F	23	Yes	Yes		0	0	2		2	19JUN2016:16:53:31.000	0				1			1								1	3	3	2	0	0	0	0	0	0	0	0	0	0	0	0	0	0	0	0		0
F	0	Yes	No		0	0	2		3																	0	1
F	35	Yes	Yes		0	0	2	708268152	1	19JUN2016:17:01:16.000	0				1			1								1	3	2	2	0	0	0	0	0	0	0	0	0	0	0	0	0	0	0	0		0
M	33	Yes	Yes		0	0	2		2	20JUN2016:18:05:24.000	0				1			1								1	3	2	2	0	0	0	0	0	0	0	0	0	0	0	0	0	0	0	0		0
M	4	Yes	No		0	0	2		3																	0	1
M	3	Yes	No		0	0	2		4																	0	1
F	24	Yes	Yes		0	0	2		5	19JUN2016:17:06:36.000	0				1			1								1	3	3	2	0	0	0	0	0	0	0	0	0	0	0	0	0	0	0	0		0
F	34	Yes	Yes		0	0	2	714847949	1	19JUN2016:16:54:58.000	0				1			1								1	3	2	2	0	0	0	0	0	0	0	0	0	0	0	0	0	0	0	0		0
F	54	Yes	Yes		0	0	2	703989798	1	20JUN2016:12:40:43.000	0				1			1								1	3	2	3	0	0	0	0	0	0	0	0	0	0	0	0	0	0	0	0		0
F	27	Yes	Yes		0	0	2		2	20JUN2016:12:38:18.000	0				1			1								1	3	2	4	0	0	0	0	0	0	0	0	0	0	0	0	0	0	0	0		0
F	28	Yes	Yes		0	0	2		3	20JUN2016:12:41:47.000	0				1			1								1	3	2	2	0	0	0	0	0	0	0	0	0	0	0	0	0	0	0	0		0
M	32	Yes	Yes		0	0	2		4	20JUN2016:14:10:19.000	0				1			1								1	3	5	2	0	0	0	0	0	0	0	0	0	0	0	0	0	0	0	0		0
F	41	Yes	Yes		0	0	2		5	20JUN2016:12:39:43.000	0				1			1								1	3	1	4	0	0	0	0	0	0	0	0	0	0	0	0	0	0	0	0		0
F	24	Yes	Yes		0	0	2	719845446	1	20JUN2016:12:12:31.000	0				1			1								1	3	3	2	0	0	0	0	0	0	0	0	0	0	0	0	0	0	0	0		0
M	28	Yes	Yes		0	0	2		2	20JUN2016:12:10:11.000	0				1			1								1	3	5	2	0	0	0	0	0	0	0	0	0	0	0	0	0	0	0	0		0
M	6	Yes	No		0	0	2		3																	0	1
F	2	Yes	No		0	0	2		4																	0	1
F	29	Yes	Yes		0	0	2		5	20JUN2016:12:11:16.000	0	1	1	1	1			1								1	3	4	1	0	0	0	0	0	0	0	0	0	0	0	0	0	0	0	0		0
F	29	Yes	Yes		0	0	2	714562735	1	20JUN2016:13:57:51.000	0	1	1	1				1								1	3	2	2	0	0	0	0	0	0	0	0	0	0	0	0	0	0	0	0		0
F	50	Yes	Yes		0	0	2		1	20JUN2016:12:08:25.000	0				1			1								1	3	2	3	1	1	0	0	0	0	0	0	0	0	0	0	0	0	0	0		2
F	49	Yes	Yes		0	0	2	716308802	1	20JUN2016:15:40:05.000	0				1			1								1	3	3	3	0	0	0	0	0	0	0	0	0	0	0	0	0	0	0	0		0
M	18	Yes	Yes		0	0	2		2	20JUN2016:18:00:02.000	0	1	1	1	1			1								1	3	2	1	1	2	1	0	1	0	1	0	1	0	0	0	0	0	0	0		2
M	14	Yes	No		0	0	2		3																	0	1
M	10	Yes	No		0	0	2		4																	0	1
M	8	Yes	No		0	0	2		5																	0	1
F	24	Yes	Yes		0	0	2		6	20JUN2016:13:04:47.000	0				1			1								1	3	3	2	1	1	0	0	0	0	1	0	0	0	0	0	0	0	0	0		1
F	57	Yes	Yes		0	0	2		7	20JUN2016:15:37:22.000	0				1			1								1	3	2	2	0	0	0	0	0	0	1	0	0	0	0	0	0	0	0	0		2
F	45	Yes	Yes		0	0	2	707239351	1	20JUN2016:17:10:46.000	0				1			1								1	3	5	2	0	0	0	0	0	0	0	0	0	0	0	0	0	0	0	0		0
F	30	Yes	Yes		0	0	2		2	20JUN2016:15:02:27.000	0				1			1								1	3	2	1	0	0	0	0	0	0	0	0	0	0	0	0	0	0	0	0		0
F	32	Yes	Yes		0	0	2		3	20JUN2016:15:04:29.000	0	1	1	1	1			1								1	3	4	2	1	2	1	0	1	0	1	0	1	0	1	0	1	0	0	0		2
F	49	Yes	Yes		0	0	2		4	20JUN2016:15:34:30.000	0				1			1								1	3	6	2	1	1	0	0	0	0	0	0	0	0	0	0	0	0	0	0		2
M	44	Yes	Yes		0	0	2		5	21JUN2016:09:52:42.000	0				1			1								1	3	6	2	0	0	0	0	0	0	0	0	0	0	0	0	0	0	0	0		0
M	28	Yes	Yes		0	0	2		6	21JUN2016:14:35:00.000	0				1			1								1	3	5	2	0	0	0	0	0	0	0	0	0	0	0	0	0	0	0	0		0
M	53	Yes	Yes		0	0	2		7	21JUN2016:13:00:14.000	0				1			1								1	3	6	2	0	0	0	0	0	0	0	0	0	0	0	0	0	0	0	0		0
F	32	Yes	Yes		0	0	2		8	20JUN2016:15:03:34.000	0				1			1								1	3	2	3	0	0	0	0	0	0	0	0	0	0	0	0	0	0	0	0		0
M	35	Yes	Yes		0	0	2	705813112	1																	1	3
F	25	Yes	Yes		0	0	2		2																	1	3
F	9	Yes	No		0	0	2		3																	0	1
F	7	Yes	No		0	0	2		4																	0	1
F	3	Yes	No		0	0	2		5																	0	1
M	45	Yes	Yes		0	0	2	714549173	1	20JUN2016:15:58:29.000	0				1			1								1	3	3	2	0	0	0	0	0	0	0	0	0	0	0	0	0	0	0	0		0
F	25	Yes	Yes		0	0	2		2	20JUN2016:16:53:43.000	0				1			1								1	3	2	2	0	0	0	0	0	0	0	0	0	0	0	0	0	0	0	0		0
M	5	Yes	No		0	0	2		3																	0	1
M	1	Yes	No		0	0	2		4																	0	1
M	54	Yes	Yes		0	0	2	723652299	1	20JUN2016:15:09:22.000	0				1			1								1	3	3	2	0	0	0	0	0	0	0	0	0	0	0	0	0	0	0	0		0
F	19	Yes	Yes		0	0	2	707800272	1	20JUN2016:15:05:23.000	0				1			1								1	3	3	2	1	1	0	0	0	0	1	0	0	0	0	0	0	0	0	0		2
M	21	Yes	Yes		0	0	2		2	22JUN2016:17:50:25.000	0				1			1								1	3	5	2	0	0	0	0	0	0	0	0	0	0	0	0	0	0	0	0		0
F	0	Yes	No		0	0	2		3																	0	1
F	25	Yes	Yes		0	0	2	724271371	1	20JUN2016:15:07:18.000	1				1			1								1	3	4	2	1	1	0	0	0	0	0	0	0	0	0	0	0	0	0	0		2
M	40	No	No		0	0	1		2																	1	2
M	38	Yes	Yes		0	0	2	714851357	1																	1	3
F	30	Yes	Yes		0	0	2		2	20JUN2016:15:06:19.000	0	1	1	1	1			1								1	3	4	3	1	2	0	0	0	0	1	0	1	0	0	0	0	0	0	0		2
F	28	Yes	Yes		0	0	2		3	20JUN2016:15:08:11.000	0				1			1								1	3	3	2	0	0	0	0	0	0	0	0	0	0	0	0	0	0	0	0		0
F	27	Yes	Yes		0	0	2	717955209	1	21JUN2016:15:13:02.000	0				1			1								1	3	2	2	0	0	0	0	0	0	0	0	0	0	0	0	0	0	0	0		0
M	29	Yes	Yes		0	0	2		2	22JUN2016:15:47:51.000	0				1			1								1	3	4	2	0	0	0	0	0	0	0	0	0	0	0	0	0	0	0	0		0
M	1	Yes	No		0	0	2		3																	0	1
F	27	Yes	Yes		0	0	2	711949917	1	21JUN2016:15:22:12.000	0				1			1								1	3	2	2	1	1	0	0	0	0	1	0	1	0	1	0	0	0	0	0		2
M	30	Yes	Yes		0	0	2		2																	1	3
M	23	Yes	Yes		0	0	2	724055303	1	22JUN2016:16:24:00.000	0				1			1								1	3	6	1	0	0	0	0	0	0	0	0	0	0	0	0	0	0	0	0		0
M	30	Yes	Yes		0	0	2		2	21JUN2016:17:02:38.000	0				1			1								1	3	2	2	0	0	0	0	0	0	0	0	0	0	0	0	0	0	0	0		0
M	40	Yes	Yes		0	0	2	723510597	1	23JUN2016:11:00:14.000	0				1			1								1	3	2	2	0	0	0	0	0	0	0	0	0	0	0	0	0	0	0	0		0
M	32	Yes	Yes		0	0	2		2	22JUN2016:18:20:27.000	0				1			1								1	3	2	1	0	0	0	0	0	0	0	0	1	0	0	0	0	0	0	0		2
M	49	Yes	Yes		0	0	2		3	21JUN2016:15:05:24.000	0				1			1								1	3	5	2	0	0	0	0	0	0	0	0	0	0	0	0	0	0	0	0		0
M	38	Yes	Yes		0	0	2	701248653	1	21JUN2016:15:17:43.000	0				1			1								1	3	3	2	0	0	0	0	0	0	0	0	0	0	0	0	0	0	0	0		0
M	38	No	No		0	0	1		2																	1	2
M	5	Yes	No		0	0	2		3																	0	1
F	0	Yes	No		0	0	2		4																	0	1
M	38	Yes	Yes		0	0	2	700760775	1	24JUN2016:14:51:17.000	0				1			1								1	3	2	2	0	0	0	0	0	0	0	0	0	0	0	0	0	0	0	0		0
F	29	Yes	Yes		0	0	2		2	24JUN2016:15:23:47.000	0				1			1								1	3	3	3	0	0	0	0	0	0	0	0	0	0	0	0	0	0	0	0		0
M	11	Yes	No		0	0	2		3																	0	1
M	8	Yes	No		0	0	2		4																	0	1
F	19	Yes	Yes		0	0	2	707907579	1	21JUN2016:14:55:19.000	0				1			1								1	3	2	2	0	0	0	0	0	0	0	0	0	0	0	0	0	0	0	0		0
M	24	No	No		0	0	1		2																	1	2
M	0	Yes	No		0	0	2		3																	0	1
F	25	Yes	Yes		0	0	2	701842855	1	21JUN2016:15:10:59.000	1				1			1								1	3	4	2	0	0	0	0	0	0	0	0	0	0	0	0	0	0	0	0		0
M	26	Yes	Yes		0	0	2		2	22JUN2016:17:09:03.000	0				1			1								1	3	3	2	0	0	0	0	0	0	1	0	0	0	1	0	0	0	0	0		2
F	5	Yes	No		0	0	2		3																	0	1
F	26	Yes	Yes		0	0	2	702281565	1	21JUN2016:15:23:03.000	0				1			1								1	3	4	2	0	0	0	0	0	0	0	0	0	0	0	0	0	0	0	0		0
M	27	Yes	Yes		0	0	2		2																	1	3
M	5	Yes	No		0	0	2		3																	0	1
M	41	Yes	Yes		0	0	2		1	20JUN2016:18:08:50.000	0				1			1								1	3	2	2	0	0	0	0	0	0	0	0	0	0	0	0	0	0	0	0		0
M	39	Yes	Yes		0	0	2	716734257	1	20JUN2016:10:06:43.000	0				1			1								1	3	5	2	1	1	0	0	0	0	0	0	0	0	0	0	0	0	0	0		2
M	25	No	No		0	0	1	704776214	1																	1	2
F	21	Yes	Yes		0	0	2		2	21JUN2016:12:23:55.000	1				1			1								1	3	5	2	0	0	0	0	0	0	0	0	0	0	0	0	0	0	0	0		0
F	1	Yes	No		0	0	2		3																	0	1
M	36	Yes	Yes		0	0	2	739931001	1	21JUN2016:13:04:09.000	0				1			1								1	3	4	3	0	0	0	0	0	0	0	0	0	0	0	0	0	0	0	0		0
M	20	Yes	Yes		0	0	2	726201909	1																	1	3
F	17	Yes	Yes		0	0	2		2																	1	3
M	0	Yes	No		0	0	2		3																	0	1
M	22	Yes	Yes		0	0	2	713545015	1																	1	3
F	24	Yes	Yes		0	0	2	707859313	1	21JUN2016:13:25:07.000	0				1			1								1	3	3	2	0	0	0	0	0	0	0	0	0	0	0	0	0	0	0	0		0
F	22	Yes	Yes		0	0	2	715346642	1	21JUN2016:13:24:04.000	0				1			1								1	3	2	2	0	0	0	0	0	0	0	0	0	0	0	0	0	0	0	0		0
F	31	Yes	Yes		0	0	2	708091864	1	21JUN2016:13:22:52.000	0				1			1								1	3	3	2	0	0	0	0	0	0	0	0	0	0	0	0	0	0	0	0		0
M	14	Yes	No		0	0	2		2																	0	1
M	10	Yes	No		0	0	2		3																	0	1
M	20	Yes	Yes		0	0	2	707967085	1	21JUN2016:14:58:19.000	0				1			1								1	3	3	1	0	0	0	0	0	0	0	0	0	0	0	0	0	0	0	0		0
F	19	Yes	Yes		0	0	2		1																	1	3
M	26	No	No		0	0	1		2																	1	2
M	50	Yes	Yes		0	0	2	724640872	1																	1	3
F	42	Yes	Yes		0	0	2		2	22JUN2016:14:51:28.000	0				1			1								1	3	3	2	1	1	0	0	0	0	1	0	0	0	0	0	0	0	0	0		2
M	17	Yes	Yes		0	0	2		3	24JUN2016:15:20:38.000	0				1			1								1	3	5	2	0	0	0	0	0	0	0	0	0	0	0	0	0	0	0	0		0
F	12	Yes	No		0	0	2		4																	0	1
F	8	Yes	No		0	0	2		5																	0	1
M	31	Yes	Yes		0	0	2	700098253	1	23JUN2016:14:47:10.000	0				1			1								1	3	5	2	0	0	0	0	0	0	0	0	0	0	0	0	0	0	0	0		0
F	31	Yes	Yes		0	0	2		2	21JUN2016:12:21:23.000	0				1			1								1	3	3	2	0	0	0	0	0	0	0	0	0	0	0	0	0	0	0	0		0
M	10	Yes	No		0	0	2		3																	0	1
F	6	Yes	No		0	0	2		4																	0	1
M	3	Yes	No		0	0	2		5																	0	1
F	19	Yes	Yes		0	0	2	712183180	1	21JUN2016:12:22:52.000	0				1			1								1	3	6	1	0	0	0	0	0	0	0	0	0	0	0	0	0	0	0	0		0
F	19	Yes	Yes		0	0	2	707440567	1	20JUN2016:16:46:19.000	0				1			1								1	3	6	1	0	0	0	0	0	0	0	0	0	0	0	0	0	0	0	0		0
F	41	Yes	Yes		0	0	2		2	21JUN2016:09:59:26.000	0				1			1								1	3	2	2	0	0	0	0	0	0	0	0	0	0	0	0	0	0	0	0		0
M	32	Yes	Yes		0	0	2	715103666	1																	1	3
F	31	Yes	Yes		0	0	2	706819512	1	20JUN2016:15:26:27.000	0	1	1	1	1			1								1	3	6	2	1	3	1	0	0	0	0	0	0	0	0	0	0	0	0	0		2
F	22	Yes	Yes		0	0	2		2	20JUN2016:15:10:59.000	0				1			1								1	3	5	2	0	0	0	0	0	0	0	0	0	0	0	0	0	0	0	0		0
F	24	Yes	Yes		0	0	2	750822933	1	20JUN2016:15:35:40.000	0				1			1								1	3	3	2	0	0	0	0	0	0	0	0	0	0	0	0	0	0	0	0		0
F	25	Yes	Yes		0	0	2	726354164	1	21JUN2016:12:18:42.000	0				1			1								1	3	6	1	1	1	0	0	0	0	0	0	0	0	0	0	0	0	0	0		2
M	28	No	No		0	0	1	700907802	1																	1	2
F	24	Yes	Yes		0	0	2		2																	1	3
M	4	Yes	No		0	0	2		3																	0	1
M	0	Yes	No		0	0	2		4																	0	1
F	23	Yes	Yes		0	0	2	706579361	1																	1	3
F	24	Yes	Yes		0	0	2	703784799	1	21JUN2016:14:49:41.000	0				1			1								1	3	3	1	0	0	0	0	0	0	0	0	0	0	0	0	0	0	0	0		0
M	10	Yes	No		0	0	2		2																	0	1
M	31	Yes	Yes		0	0	2		1																	1	3
F	28	Yes	Yes		0	0	2		2	21JUN2016:11:10:18.000	1	0	0	0	1			1								1	3	2	2	0	0	0	0	0	0	0	0	0	0	0	0	0	0	0	0		0
M	13	Yes	No		0	0	2		3																	0	1
F	11	Yes	No		0	0	2		4																	0	1
F	65	Yes	Yes		0	0	2	724845773	1	21JUN2016:12:55:45.000	0	0	0	0	1			1								1	3	2	2	0	0	0	0	0	0	0	0	0	0	0	0	0	0	0	0		0
M	28	Yes	Yes		0	0	2		2	23JUN2016:15:55:04.000	0				1			1								1	3	4	2	1	1	0	0	0	0	1	0	0	0	0	0	0	0	0	0		2
F	35	Yes	Yes		0	0	2		1	20JUN2016:17:54:10.000	0				1			1								1	3	4	1	0	0	0	0	0	0	0	0	0	0	0	0	0	0	0	0		0
F	20	Yes	Yes		0	0	2		2	21JUN2016:12:57:06.000	0				1			1								1	3	6	1	0	0	0	0	0	0	0	0	0	0	0	0	0	0	0	0		0
M	12	Yes	No		0	0	2		3																	0	1
F	31	Yes	Yes		0	0	2		1	20JUN2016:18:02:50.000	0				1			1								1	3	3	2	0	0	0	0	0	0	0	0	0	0	0	0	0	0	0	0		0
F	46	Yes	Yes		0	0	2	720726295	2	21JUN2016:10:19:27.000	0				1			1								1	3	2	2	0	0	0	0	0	0	0	0	0	0	0	0	0	0	0	0		0
F	28	Yes	Yes		0	0	2		3	20JUN2016:17:55:06.000	0				1			1								1	3	3	2	0	0	0	0	0	0	0	0	0	0	0	0	0	0	0	0		0
F	35	Yes	Yes		0	0	2	721957690	1	21JUN2016:13:05:56.000	0				1			1								1	3	3	1	0	0	0	0	0	0	0	0	0	0	0	0	0	0	0	0		0
F	35	Yes	Yes		0	0	2		2	20JUN2016:17:53:14.000	0				1			1								1	3	3	2	0	0	0	0	0	0	0	0	0	0	0	0	0	0	0	0		0
F	26	Yes	Yes		0	0	2	713112747	1	20JUN2016:17:56:17.000	0				1			1								1	3	2	2	0	0	0	0	0	0	0	0	0	0	0	0	0	0	0	0		0
F	37	Yes	Yes		0	0	2		2	20JUN2016:17:51:56.000	0				1			1								1	3	2	2	0	0	0	0	0	0	0	0	0	0	0	0	0	0	0	0		0
F	0	Yes	No		0	0	2		3																	0	1
F	32	Yes	Yes		0	0	2	720270382	1	22JUN2016:17:42:36.000	0				1			1								1	3	5	2	0	0	0	0	0	0	1	0	0	0	0	0	0	0	0	0		2
F	55	Yes	Yes		0	0	2		2	21JUN2016:11:17:45.000	0				1			1								1	3	1	2	1	1	0	0	0	0	1	0	0	0	0	0	0	0	0	0		2
F	35	Yes	Yes		0	0	2	712654120	1	20JUN2016:17:58:40.000	0				1			1								1	3	6	2	0	0	0	0	0	0	0	0	0	0	0	0	0	0	0	0		0
F	34	Yes	Yes		0	0	2		2	20JUN2016:18:01:50.000	0				1			1								1	3	4	2	0	0	0	0	0	0	0	0	0	0	0	0	0	0	0	0		0
F	51	Yes	Yes		0	0	2	725045582	1	21JUN2016:14:29:11.000	0	1	1	1	1			1								1	3	5	2	1	2	1	0	0	0	0	0	0	0	0	0	0	0	0	0		2
F	28	Yes	Yes		0	0	2		2	25JUN2016:15:07:56.000	0				1			1								1	3	5	1	1	1	0	0	0	0	0	0	0	0	0	0	0	0	0	0		2
M	12	Yes	No		0	0	2		3																	0	1
F	28	Yes	Yes		0	0	2	715745796	1	20JUN2016:18:12:15.000	0				1			1								1	3	5	2	0	0	0	0	0	0	0	0	0	0	0	0	0	0	0	0		0
F	38	Yes	Yes		0	0	2	713712642	1	20JUN2016:18:10:55.000	0				1			1								1	3	3	2	0	0	0	0	0	0	0	0	0	0	0	0	0	0	0	0		0
M	18	Yes	Yes		0	0	2	716642528	1	21JUN2016:14:46:06.000	0				1			1								1	3	3	1	0	0	0	0	0	0	0	0	0	0	0	0	0	0	0	0		0
M	17	Yes	Yes		0	0	2		2	21JUN2016:14:45:13.000	0				1			1								1	3	4	1	0	0	0	0	0	0	0	0	0	0	0	0	0	0	0	0		0
F	25	Yes	Yes		0	0	2		1	22JUN2016:13:40:48.000	0				1			1								1	3	2	2	0	0	0	0	0	0	0	0	0	0	0	0	0	0	0	0		0
F	39	Yes	Yes		0	0	2		1	21JUN2016:15:36:36.000	0				1			1								1	3	4	2	0	0	0	0	0	0	0	0	0	0	0	0	0	0	0	0		0
M	51	Yes	Yes		0	0	2		2	21JUN2016:16:16:37.000	0	1	1	1	1			1								1	3	6	2	1	3	1	0	0	0	0	0	0	0	0	0	0	0	0	0		2
F	26	Yes	Yes		0	0	2		1	24JUN2016:16:15:45.000	0				1			1								1	3	3	2	0	0	0	0	0	0	0	0	0	0	0	0	0	0	0	0		0
M	32	Yes	Yes		0	0	2		2	24JUN2016:16:16:27.000	0				1			1								1	3	3	2	0	0	0	0	0	0	0	0	0	0	0	0	0	0	0	0		0
M	24	No	No		0	0	1	714819837	1																	1	2
F	23	Yes	Yes		0	0	2		2	21JUN2016:15:12:04.000	1	1	1	1	1			1								1	3	2	2	1	2	0	0	0	0	0	0	0	0	0	0	0	0	0	0		2
F	22	Yes	Yes		0	0	2	725168532	1	21JUN2016:15:14:15.000	0				1			1								1	3	4	2	0	0	0	0	0	0	0	0	0	0	0	0	0	0	0	0		0
M	27	No	No		0	0	1	711209374	1																	1	2
F	23	Yes	Yes		0	0	2		2	21JUN2016:15:20:53.000	0				1			1								1	3	2	2	0	0	0	0	0	0	0	0	0	0	0	0	0	0	0	0		0
M	4	Yes	No		0	0	2		3																	0	1
F	2	Yes	No		0	0	2		4																	0	1
M	27	Yes	Yes		0	0	2	716100291	1	25JUN2016:16:14:28.000	0				1			1								1	3	4	2	1	1	0	0	0	0	0	0	0	0	0	0	0	0	0	0		2
F	20	Yes	Yes		0	0	2	704080087	1	22JUN2016:12:50:18.000	0				1			1								1	3	3	2	0	0	0	0	0	0	0	0	0	0	0	0	0	0	0	0		0
M	1	Yes	No		0	0	2		2																	0	1
M	53	No	No		0	0	1	707366463	1																	1	2
F	48	Yes	Yes		0	0	2		2	22JUN2016:10:58:07.000	0				1			1								1	3	5	2	0	0	0	0	0	0	0	0	0	0	0	0	0	0	0	0		0
F	20	Yes	Yes		0	0	2		3	22JUN2016:10:59:23.000	0				1			1								1	3	5	1	0	0	0	0	0	0	0	0	0	0	0	0	0	0	0	0		0
F	23	Yes	Yes		0	0	2	706356773	1	21JUN2016:16:58:17.000	0				1			1								1	3	3	2	0	0	0	0	0	0	0	0	0	0	0	0	0	0	0	0		0
F	32	Yes	Yes		0	0	2	792193129	1	21JUN2016:16:50:33.000	0				1			1								1	3	2	2	0	0	0	0	0	0	0	0	0	0	0	0	0	0	0	0		0
M	3	Yes	No		0	0	2		2																	0	1
F	32	Yes	Yes		0	0	2		3	23JUN2016:15:15:19.000	0				1			1								1	3	3	2	0	0	0	0	0	0	0	0	0	0	0	0	0	0	0	0		0
M	34	Yes	Yes		0	0	2	737414454	1	22JUN2016:17:02:52.000	0				1			1								1	3	3	2	0	0	0	0	0	0	0	0	0	0	0	0	0	0	0	0		0
F	29	Yes	Yes		0	0	2		2	21JUN2016:17:00:26.000	0				1			1								1	3	3	2	0	0	0	0	0	0	0	0	0	0	0	0	0	0	0	0		0
F	12	Yes	No		0	0	2		3																	0	1
M	8	Yes	No		0	0	2		4																	0	1
F	2	Yes	No		0	0	2		5																	0	1
F	36	Yes	Yes		0	0	2	710354114	1	21JUN2016:14:47:20.000	0				1			1								1	3	3	3	0	0	0	0	0	0	0	0	0	0	0	0	0	0	0	0		0
M	11	Yes	No		0	0	2		2																	0	1
F	0	Yes	No		0	0	2		3																	0	1
M	22	Yes	Yes		0	0	2	723288545	1	22JUN2016:18:01:53.000	0				1			1								1	3	2	1	0	0	0	0	0	0	0	0	0	0	0	0	0	0	0	0		0
F	20	Yes	Yes		0	0	2		2	21JUN2016:14:52:55.000	0				1			1								1	3	3	2	0	0	0	0	0	0	0	0	0	0	0	0	0	0	0	0		0
M	3	Yes	No		0	0	2		3																	0	1
M	0	Yes	No		0	0	2		4																	0	1
M	27	Yes	Yes		0	0	2	708409052	1	21JUN2016:14:51:00.000	0				1			1								1	3	4	1	0	0	0	0	0	0	0	0	0	0	0	0	0	0	0	0		0
M	23	Yes	Yes		0	0	2	718592964	1																	1	3
M	35	Yes	Yes		0	0	2		2																	1	3
M	27	Yes	Yes		0	0	2		3																	1	3
M	30	Yes	Yes		0	0	2	714831686	1	22JUN2016:18:13:37.000	0				1			1								1	3	3	2	0	0	0	0	0	0	0	0	0	0	0	0	0	0	0	0		0
F	26	Yes	Yes		0	0	2		2	21JUN2016:14:48:42.000	1				1			1								1	3	4	2	0	0	0	0	0	0	0	0	0	0	0	0	0	0	0	0		0
F	30	Yes	Yes		0	0	2	708034986	1	22JUN2016:11:35:08.000	0				1			1								1	3	3	2	0	0	0	0	0	0	0	0	0	0	0	0	0	0	0	0		0
F	12	Yes	No		0	0	2		2																	0	1
F	8	Yes	No		0	0	2		3																	0	1
M	2	Yes	No		0	0	2		4																	0	1
M	2	Yes	No		0	0	2		5																	0	1
M	26	Yes	Yes		0	0	2	705640794	1	21JUN2016:15:06:40.000	0				1			1								1	3	3	1	0	0	0	0	0	0	0	0	0	0	0	0	0	0	0	0		0
M	35	Yes	Yes		0	0	2		2	21JUN2016:15:07:34.000	0				1			1								1	3	5	2	0	0	0	0	0	0	0	0	0	0	0	0	0	0	0	0		0
F	45	Yes	Yes		0	0	2		1	21JUN2016:15:03:14.000	0	1	1	1	1			1								1	3	1	2	1	2	1	0	0	0	1	0	0	0	0	0	0	0	0	0		2
M	40	Yes	Yes		0	0	2		2	21JUN2016:15:09:37.000	0				1			1								1	3	2	1	0	0	0	0	0	0	0	0	0	0	0	0	0	0	0	0		0
F	30	Yes	Yes		0	0	2	723844064	1																	1	3
F	39	Yes	Yes		0	0	2		2	22JUN2016:15:55:11.000	0				1			1								1	3	4	2	1	1	0	0	0	0	0	0	0	0	0	0	0	0	0	0		2
F	35	Yes	Yes		0	0	2	712710964	1	22JUN2016:17:58:28.000	0				1			1								1	3	4	2	0	0	0	0	0	0	0	0	1	0	0	0	0	0	0	0		2
F	29	Yes	Yes		0	0	2		2	21JUN2016:15:08:39.000	0				1			1								1	3	3	2	0	0	0	0	0	0	0	0	0	0	0	0	0	0	0	0		0
M	60	Yes	Yes		0	0	2	712710964	1	21JUN2016:15:02:02.000	0				1			1								1	3	2	2	0	0	0	0	0	0	0	0	0	0	0	0	0	0	0	0		2
M	24	Yes	Yes		0	0	2		2	21JUN2016:15:15:52.000	0				1			1								1	3	3	1	0	0	0	0	0	0	0	0	0	0	0	0	0	0	0	0		0
F	35	Yes	Yes		0	0	2	702845406	1	22JUN2016:12:47:54.000	0				1			1								1	3	6	2	0	0	0	0	0	0	0	0	0	0	0	0	0	0	0	0		0
M	6	Yes	No		0	0	2		2																	0	1
M	9	Yes	No		0	0	2		3																	0	1
F	66	Yes	Yes		0	0	2		4																	1	3
F	67	Yes	Yes		0	0	2	722941552	1	22JUN2016:14:08:02.000	0				1			1								1	3	1	2	0	0	0	0	0	0	0	0	0	0	0	0	0	0	0	0		0
F	43	Yes	Yes		0	0	2		2	21JUN2016:15:28:27.000	0				1			1								1	3	2	2	0	0	0	0	0	0	0	0	0	0	0	0	0	0	0	0		0
F	13	Yes	No		0	0	2		3																	0	1
M	5	Yes	No		0	0	2		4																	0	1
M	34	Yes	Yes		0	0	2	719269744	1	23JUN2016:11:17:47.000	0				1			1								1	3	2	2	0	0	0	0	0	0	0	0	0	0	0	0	0	0	0	0		0
M	25	Yes	Yes		0	0	2	776611540	1	23JUN2016:14:38:26.000	0				1			1								1	3	2	2	0	0	0	0	0	0	0	0	0	0	0	0	0	0	0	0		0
F	20	Yes	Yes		0	0	2		2	22JUN2016:14:43:28.000	0				1			1								1	3	2	2	0	0	0	0	0	0	0	0	0	0	0	0	0	0	0	0		0
M	1	Yes	No		0	0	2		3																	0	1
M	54	Yes	Yes		0	0	2	725347233	1	21JUN2016:14:08:57.000	0				1			1								1	3	2	2	0	0	0	0	0	0	0	0	0	0	0	0	0	0	0	0		0
F	51	Yes	Yes		0	0	2		2	21JUN2016:14:10:29.000	0				1			1								1	3	5	2	0	0	0	0	0	0	0	0	0	0	0	0	0	0	0	0		0
F	17	Yes	Yes		0	0	2		3	21JUN2016:14:07:35.000	0				1			1								1	3	4	1	1	1	0	0	0	0	0	0	0	0	0	0	0	0	0	0		2
F	20	Yes	Yes		0	0	2		4	21JUN2016:14:11:45.000	0				1			1								1	3	6	1	0	0	0	0	0	0	0	0	0	0	0	0	0	0	0	0		0
F	12	Yes	No		0	0	2		5																	0	1
F	3	Yes	No		0	0	2		6																	0	1
M	38	Yes	Yes		0	0	2	716622496	1	23JUN2016:10:24:56.000	0				1			1								1	3	2	2	0	0	0	0	0	0	0	0	0	0	0	0	0	0	0	0		0
F	29	Yes	Yes		0	0	2		2	21JUN2016:14:19:25.000	0				1			1								1	3	2	2	1	1	0	0	0	0	1	0	0	0	0	0	0	0	0	0		2
F	25	Yes	Yes		0	0	2		3	25JUN2016:11:58:27.000	0				1			1								1	3	2	3	0	0	0	0	0	0	0	0	0	0	0	0	0	0	0	0		0
F	2	Yes	No		0	0	2		4																	0	1
F	63	Yes	Yes		0	0	2	721714957	1	21JUN2016:14:24:53.000	0				1			1								1	3	2	2	0	0	0	0	0	0	0	0	0	0	0	0	0	0	0	0		0
F	56	Yes	Yes		0	0	2		2																	1	3
M	61	Yes	Yes		0	0	2	723406387	1	21JUN2016:14:22:55.000	0				1			1								1	3	3	2	1	1	0	0	0	0	0	0	0	0	0	0	0	0	0	0		2
F	45	Yes	Yes		0	0	2		2	21JUN2016:14:23:56.000	0				1			1								1	3	2	2	0	0	0	0	0	0	0	0	0	0	0	0	0	0	0	0		0
F	31	Yes	Yes		0	0	2		3	23JUN2016:12:29:30.000	0				1			1								1	3	1	2	0	0	0	0	0	0	0	0	0	0	0	0	0	0	0	0		0
M	21	Yes	Yes		0	0	2		4	23JUN2016:18:16:06.000	0				1			1								1	3	3	2	0	0	0	0	0	0	0	0	0	0	0	0	0	0	0	0		0
M	17	Yes	Yes		0	0	2		5	23JUN2016:18:14:59.000	0				1			1								1	3	2	1	0	0	0	0	0	0	0	0	0	0	0	0	0	0	0	0		0
M	14	Yes	No		0	0	2		6																	0	1
M	12	Yes	No		0	0	2		7																	0	1
F	1	Yes	No		0	0	2		8																	0	1
M	23	Yes	Yes		0	0	2		9	23JUN2016:18:14:16.000	0				1			1								1	3	4	2	1	1	0	0	0	0	0	0	0	0	0	0	0	0	0	0		2
F	21	Yes	Yes		0	0	2		10	22JUN2016:17:47:13.000	0				1			1								1	3	3	1	0	0	0	0	0	0	1	0	0	0	0	0	0	0	0	0		2
M	29	Yes	Yes		0	0	2		11	23JUN2016:18:48:51.000	0				1			1								1	3	2	2	0	0	0	0	0	0	0	0	0	0	0	0	0	0	0	0		0
M	29	Yes	Yes		0	0	2	792171371	1	23JUN2016:11:15:05.000	0				1			1								1	3	3	2	0	0	0	0	0	0	0	0	0	0	0	0	0	0	0	0		0
F	24	Yes	Yes		0	0	2		2	22JUN2016:17:48:47.000	0				1			1								1	3	5	2	0	0	0	0	0	0	0	0	0	0	0	0	0	0	0	0		0
M	1	Yes	No		0	0	2		3																	0	1
M	28	Yes	Yes		0	0	2	727756694	1																	1	3
F	23	Yes	Yes		0	0	2		2																	1	3
M	1	Yes	No		0	0	2		3																	0	1
M	30	Yes	Yes		0	0	2	725718869	1																	1	3
M	36	Yes	Yes		0	0	2		2	23JUN2016:15:56:24.000	0	1	1	1	1			1								1	3	6	2	0	0	0	0	0	0	0	0	0	0	0	0	0	0	0	0		0
M	21	Yes	Yes		0	0	2		3	21JUN2016:14:20:45.000	0				1			1								1	3	5	1	0	0	0	0	0	0	0	0	0	0	0	0	0	0	0	0		0
M	24	Yes	Yes		0	0	2		4	21JUN2016:15:33:48.000	0				1			1								1	3	3	1	1	1	0	0	0	0	0	0	0	0	0	0	0	0	0	0		2
M	26	Yes	Yes		0	0	2		5	21JUN2016:14:37:09.000	0				1			1								1	3	5	1	0	0	0	0	0	0	0	0	0	0	0	0	0	0	0	0		0
F	34	Yes	Yes		0	0	2	735169112	1	21JUN2016:14:18:07.000	0				1			1								1	3	2	1	0	0	0	0	0	0	0	0	0	0	0	0	0	0	0	0		0
F	26	Yes	Yes		0	0	2		2	21JUN2016:14:17:17.000	0				1			1								1	3	6	1	0	0	0	0	0	0	0	0	0	0	0	0	0	0	0	0		0
F	3	Yes	No		0	0	2		3																	0	1
F	27	Yes	Yes		0	0	2		4	23JUN2016:12:36:44.000	0				1			1								1	3	4	1	0	0	0	0	0	0	0	0	0	0	0	0	0	0	0	0		0
M	29	Yes	Yes		0	0	2	702021039	1																	1	3
F	23	Yes	Yes		0	0	2		2	21JUN2016:14:02:52.000	0				1			1								1	3	2	2	0	0	0	0	0	0	0	0	0	0	0	0	0	0	0	0		0
F	7	Yes	No		0	0	2		3																	0	1
F	6	Yes	No		0	0	2		4																	0	1
M	0	Yes	No		0	0	2		5																	0	1
F	19	Yes	Yes		0	0	2		6	21JUN2016:14:30:17.000	0				1			1								1	3	3	2	0	0	0	0	0	0	0	0	0	0	0	0	0	0	0	0		0
M	47	Yes	Yes		0	0	2		1																	1	3
F	29	Yes	Yes		0	0	2		2	21JUN2016:14:05:48.000	0				1			1								1	3	3	2	0	0	0	0	0	0	0	0	0	0	0	0	0	0	0	0		0
M	5	Yes	No		0	0	2		3																	0	1
M	0	Yes	No		0	0	2		4																	0	1
M	26	Yes	Yes		0	0	2	700016962	1	21JUN2016:14:21:53.000	0				1			1								1	3	3	1	1	1	0	0	0	0	0	0	0	0	0	0	0	0	0	0		2
M	21	Yes	Yes		0	0	2		2	21JUN2016:14:27:50.000	0				1			1								1	3	5	1	0	0	0	0	0	0	0	0	0	0	0	0	0	0	0	0		0
F	20	Yes	Yes		0	0	2		3																	1	3
F	45	Yes	Yes		0	0	2		5	22JUN2016:16:46:16.000	0				1			1								1	3	3	3	0	0	0	0	0	0	0	0	0	0	0	0	0	0	0	0		0
F	32	Yes	Yes		0	0	2		6	21JUN2016:14:56:48.000	0				1			1								1	3	4	2	0	0	0	0	0	0	0	0	0	0	0	0	0	0	0	0		0
F	26	Yes	Yes		0	0	2	716299785	1	23JUN2016:12:23:16.000	0				1			1								1	3	2	2	1	1	0	0	0	0	1	0	0	0	0	0	0	0	0	0		2
F	22	Yes	Yes		0	0	2		2																	1	3
M	4	Yes	No		0	0	2		3																	0	1
F	35	Yes	Yes		0	0	2	724268186	1	24JUN2016:10:33:34.000	0				1			1								1	3	6	2	0	0	0	0	0	0	0	0	0	0	0	0	0	0	0	0		0
F	23	Yes	Yes		0	0	2		2	23JUN2016:10:07:52.000	0				1			1								1	3	5	1	0	0	0	0	0	0	0	0	0	0	0	0	0	0	0	0		0
M	53	Yes	Yes		0	0	2		3	22JUN2016:15:46:01.000	0				1			1								1	3	5	2	0	0	0	0	0	0	0	0	0	0	0	0	0	0	0	0		0
F	45	Yes	Yes		0	0	2		4	22JUN2016:15:46:48.000	0				1			1								1	3	4	2	0	0	0	0	0	0	1	0	0	0	1	0	0	0	0	0		1
M	28	Yes	Yes		0	0	2	726106418	1	25JUN2016:12:00:46.000	0				1			1								1	3	3	2	0	0	0	0	0	0	0	0	0	0	0	0	0	0	0	0		0
F	4	Yes	No		0	0	2		2																	0	1
F	47	Yes	Yes		0	0	2	707880268	1	23JUN2016:11:13:52.000	0				1			1								1	3	2	2	1	1	0	0	0	0	1	0	0	0	1	0	0	0	0	0		2
M	27	Yes	Yes		0	0	2		2																	1	3
M	46	Yes	Yes		0	0	2		3	24JUN2016:13:26:25.000	0				1			1								1	3	4	2	0	0	0	0	0	0	0	0	0	0	0	0	0	0	0	0		0
M	24	Yes	Yes		0	0	2		4	23JUN2016:17:17:28.000	0				1			1								1	3	2	2	1	1	0	0	0	0	1	0	0	0	0	0	0	0	0	0		2
F	40	Yes	Yes		0	0	2		1	23JUN2016:11:12:27.000	0				1			1								1	3	2	2	0	0	0	0	0	0	0	0	0	0	0	0	0	0	0	0		0
M	45	Yes	Yes		0	0	2		2	25JUN2016:16:23:25.000	0				1			1								1	3	3	2	0	0	0	0	0	0	0	0	0	0	0	0	0	0	0	0		0
M	48	Yes	Yes		0	0	2	703901540	1	22JUN2016:16:08:45.000	0				1			1								1	3	4	2	0	0	0	0	0	0	0	0	0	0	0	0	0	0	0	0		0
M	35	Yes	Yes		0	0	2		2	22JUN2016:15:41:23.000	0				1			1								1	3	3	1	1	1	0	0	0	0	1	0	0	0	0	0	0	0	0	0		2
M	46	Yes	Yes		0	0	2		3	23JUN2016:10:23:00.000	0				1			1								1	3	2	2	0	0	0	0	0	0	0	0	0	0	0	0	0	0	0	0		0
F	35	Yes	Yes		0	0	2		4	24JUN2016:09:41:09.000	0				1			1								1	3	2	2	0	0	0	0	0	0	0	0	0	0	0	0	0	0	0	0		0
F	10	Yes	No		0	0	2		5																	0	1
M	44	Yes	Yes		0	0	2		1																	1	3
F	30	Yes	Yes		0	0	2		2	22JUN2016:16:06:09.000	0				1			1								1	3	5	2	0	0	0	0	0	0	0	0	0	0	0	0	0	0	0	0		0
F	25	Yes	Yes		0	0	2		3	22JUN2016:16:07:13.000	0				1			1								1	3	2	2	1	1	0	0	0	0	0	0	0	0	0	0	0	0	0	0		2
M	60	Yes	Yes		0	0	2	722515805	1	24JUN2016:17:59:40.000	0				1			1								1	3	3	2	0	0	0	0	0	0	1	0	0	0	0	0	0	0	0	0		2
M	26	Yes	Yes		0	0	2		2	22JUN2016:18:40:07.000	0	1	1	1	1			1								1	3	2	1	1	3	1	0	0	0	0	0	0	0	0	0	0	0	0	0		0
F	18	Yes	Yes		0	0	2		3																	1	3
M	5	Yes	No		0	0	2		4																	0	1
M	20	Yes	Yes		0	0	2	714662729	1	22JUN2016:17:44:45.000	0				1			1								1	3	3	1	0	0	0	0	0	0	1	0	0	0	0	0	0	0	0	0		2
M	29	Yes	Yes		0	0	2		2	23JUN2016:14:35:15.000	0				1			1								1	3	4	2	1	1	0	0	0	0	0	0	0	0	0	0	0	0	0	0		2
M	26	Yes	Yes		0	0	2		3																	1	3
F	21	Yes	Yes		0	0	2	707326921	1	21JUN2016:15:18:39.000	0				1			1								1	3	2	2	0	0	0	0	0	0	0	0	0	0	0	0	0	0	0	0		0
M	24	Yes	Yes		0	0	2		2	22JUN2016:13:54:01.000	0				1			1								1	3	3	2	0	0	0	0	0	0	0	0	0	0	0	0	0	0	0	0		0
F	52	Yes	Yes		0	0	2	715242107	1	21JUN2016:15:01:04.000	0				1			1								1	3	3	4	0	0	0	0	0	0	0	0	0	0	0	0	0	0	0	0		0
M	60	Yes	Yes		0	0	2		2	24JUN2016:17:55:47.000	0				1			1								1	3	4	2	0	0	0	0	0	0	0	0	0	0	0	0	0	0	0	0		0
F	16	Yes	Yes		0	0	2		3	23JUN2016:12:28:27.000	0				1			1								1	3	4	1	0	0	0	0	0	0	0	0	0	0	0	0	0	0	0	0		0
M	18	Yes	Yes		0	0	2	700065689	1	21JUN2016:14:59:23.000	0	1	1	1	1			1								1	3	4	1	1	2	0	0	0	0	1	0	0	0	0	0	0	0	0	0		2
F	22	Yes	Yes		0	0	2	713001789	1	21JUN2016:15:19:40.000	0				1			1								1	3	3	2	0	0	0	0	0	0	0	0	0	0	0	0	0	0	0	0		0
M	23	No	No		0	0	1		2																	1	2
M	0	Yes	No		0	0	2		3																	0	1
F	49	Yes	Yes		0	0	2	721512662	1	22JUN2016:11:41:50.000	0				1			1								1	3	5	2	0	0	0	0	0	0	0	0	0	0	0	0	0	0	0	0		0
M	49	Yes	Yes		0	0	2		2																	1	3
M	19	Yes	Yes		0	0	2		3	22JUN2016:16:05:15.000	0				1			1								1	3	6	1	0	0	0	0	0	0	0	0	0	0	0	0	0	0	0	0		0
F	23	Yes	Yes		0	0	2		4	22JUN2016:11:08:27.000	0				1			1								1	3	2	2	1	1	0	0	0	0	1	0	0	0	0	0	0	0	0	0		2
M	37	Yes	Yes		0	0	2	729205634	1	21JUN2016:18:06:00.000	0				1			1								1	3	5	2	0	0	0	0	0	0	0	0	0	0	0	0	0	0	0	0		0
F	29	Yes	Yes		0	0	2		2	21JUN2016:18:06:40.000	0				1			1								1	3	2	2	0	0	0	0	0	0	0	0	0	0	0	0	0	0	0	0		0
M	2	Yes	No		0	0	2		3																	0	1
M	19	Yes	Yes		0	0	2	729529338	1	21JUN2016:18:05:06.000	0				1			1								1	3	4	1	0	0	0	0	0	0	0	0	0	0	0	0	0	0	0	0		0
M	29	Yes	Yes		0	0	2	706255922	1																	1	3
F	26	Yes	Yes		0	0	2		2	21JUN2016:18:09:38.000	0				1			1								1	3	2	2	0	0	0	0	0	0	0	0	0	0	0	0	0	0	0	0		0
M	6	Yes	No		0	0	2		3																	0	1
M	30	Yes	Yes		0	0	2	790593173	1	22JUN2016:12:46:07.000	0				1			1								1	3	3	2	0	0	0	0	0	0	0	0	0	0	0	0	0	0	0	0		0
F	23	Yes	Yes		0	0	2		2	21JUN2016:18:07:27.000	0				1			1								1	3	3	2	0	0	0	0	0	0	0	0	0	0	0	0	0	0	0	0		0
F	28	Yes	Yes		0	0	2	727438387	1	21JUN2016:18:08:29.000	0				1			1								1	3	2	2	0	0	0	0	0	0	0	0	0	0	0	0	0	0	0	0		0
M	28	No	No		0	0	1		2																	1	2
M	0	Yes	No		0	0	2		3																	0	1
M	27	Yes	Yes		0	0	2	706411963	1	21JUN2016:18:22:01.000	0				1			1								1	3	4	1	0	0	0	0	0	0	1	0	0	0	0	0	0	0	0	0		2
M	20	No	No		0	0	1		2																	1	2
M	20	No	No		0	0	1		3																	1	2
M	30	Yes	Yes		0	0	2	713366323	1	22JUN2016:17:49:33.000	0				1			1								1	3	4	2	0	0	0	0	0	0	0	0	1	0	1	0	0	0	0	0		2
F	27	Yes	Yes		0	0	2		2	22JUN2016:15:36:54.000	0				1			1								1	3	4	2	0	0	0	0	0	0	0	0	0	0	0	0	0	0	0	0		0
M	7	Yes	No		0	0	2		3																	0	1
M	3	Yes	No		0	0	2		4																	0	1
F	20	Yes	Yes		0	0	2	706438084	1	22JUN2016:15:21:25.000	0				1			1								1	3	5	1	0	0	0	0	0	0	0	0	0	0	0	0	0	0	0	0		0
M	27	Yes	Yes		0	0	2	701413505	1	22JUN2016:15:43:34.000	0				1			1								1	3	5	2	0	0	0	0	0	0	0	0	0	0	0	0	0	0	0	0		0
M	29	Yes	Yes		0	0	2	727342991	1																	1	3
F	25	Yes	Yes		0	0	2		2	22JUN2016:15:33:57.000	0				1			1								1	3	4	2	0	0	0	0	0	0	0	0	0	0	0	0	0	0	0	0		0
F	20	Yes	Yes		0	0	2	719816267	1	22JUN2016:18:22:10.000	0				1			1								1	3	3	3	0	0	0	0	0	0	0	0	0	0	0	0	0	0	0	0		0
M	30	Yes	Yes		0	0	2		2	23JUN2016:18:08:54.000	0				1			1								1	3	3	2	0	0	0	0	0	0	0	0	0	0	0	0	0	0	0	0		0
F	0	Yes	No		0	0	2		3																	0	1
F	24	Yes	Yes		0	0	2	701962443	1	22JUN2016:15:40:36.000	0				1			1								1	3	2	2	0	0	0	0	0	0	0	0	0	0	0	0	0	0	0	0		0
M	35	Yes	Yes		0	0	2		2	24JUN2016:18:02:32.000	0				1			1								1	3	2	2	1	1	0	0	0	0	0	0	0	0	0	0	0	0	0	0		2
F	9	Yes	No		0	0	2		3																	0	1
F	4	Yes	No		0	0	2		4																	0	1
F	2	Yes	No		0	0	2		5																	0	1
F	24	Yes	Yes		0	0	2	791554288	1	22JUN2016:15:33:16.000	1				1			1								1	3	4	2	0	0	0	0	0	0	0	0	0	0	0	0	0	0	0	0		0
M	28	Yes	Yes		0	0	2		2																	1	3
F	27	Yes	Yes		0	0	2	704387251	1	22JUN2016:15:41:58.000	0				1			1								1	3	2	2	0	0	0	0	0	0	0	0	0	0	0	0	0	0	0	0		0
M	28	No	No		0	0	1		2																	1	2
M	28	No	No		0	0	1		3																	1	2
F	20	Yes	Yes		0	0	2	701348433	1	22JUN2016:16:36:42.000	0				1			1								1	3	5	2	0	0	0	0	0	0	0	0	0	0	0	0	0	0	0	0		0
M	30	Yes	Yes		0	0	2		2																	1	3
F	0	Yes	No		0	0	2		3																	0	1
F	69	Yes	Yes		0	0	2	720562768	1	22JUN2016:15:25:27.000	0				1			1								1	3	2	2	0	0	0	0	0	0	0	0	0	0	0	0	0	0	0	0		0
M	41	Yes	Yes		0	0	2		2																	1	3
F	10	Yes	No		0	0	2		3																	0	1
F	21	Yes	Yes		0	0	2	717721562	1	22JUN2016:15:39:07.000	0				1			1								1	3	3	1	1	1	0	0	0	0	1	0	0	0	0	0	0	0	0	0		2
F	22	Yes	Yes		0	0	2	723109919	1	22JUN2016:15:24:32.000	0				1			1								1	3	4	2	0	0	0	0	0	0	0	0	0	0	0	0	0	0	0	0		0
M	29	Yes	Yes		0	0	2		2	22JUN2016:18:21:08.000	0				1			1								1	3	2	2	0	0	0	0	0	0	0	0	0	0	0	0	0	0	0	0		0
F	1	Yes	No		0	0	2		3																	0	1
F	39	Yes	Yes		0	0	2	705852592	1	22JUN2016:15:22:43.000	0				1			1								1	3	4	2	0	0	0	0	0	0	1	0	0	0	0	0	0	0	0	0		2
M	38	Yes	Yes		0	0	2		2	25JUN2016:15:09:37.000	0				1			1								1	3	4	2	0	0	0	0	0	0	0	0	0	0	0	0	0	0	0	0		0
M	8	Yes	No		0	0	2		3																	0	1
M	5	No	No		0	0	1		4																	0	0
F	17	Yes	Yes		0	0	2		5	22JUN2016:16:35:51.000	0				1			1								1	3	5	1	0	0	0	0	0	0	0	0	0	0	0	0	0	0	0	0		0
M	14	Yes	No		0	0	2		6																	0	1
F	31	Yes	Yes		0	0	2	713982159	1	22JUN2016:15:23:28.000	0				1			1								1	3	5	2	0	0	0	0	0	0	0	0	0	0	0	0	0	0	0	0		0
M	41	Yes	Yes		0	0	2		2																	1	3
M	42	Yes	Yes		0	0	2		3																	1	3
M	10	Yes	No		0	0	2		4																	0	1
M	24	Yes	Yes		0	0	2		5	22JUN2016:16:34:03.000	0				1			1								1	3	3	1	1	1	0	0	0	0	0	0	0	0	0	0	0	0	0	0		2
F	20	Yes	Yes		0	0	2	738415401	1	22JUN2016:15:38:05.000	0				1			1								1	3	4	2	0	0	0	0	0	0	0	0	0	0	0	0	0	0	0	0		0
M	26	Yes	Yes		0	0	2		2																	1	3
F	58	Yes	Yes		0	0	2	727935978	1	22JUN2016:14:48:18.000	0	0	0	0	1			1								1	3	1	2	0	0	0	0	0	0	0	0	0	0	0	0	0	0	0	0		0
M	66	Yes	Yes		0	0	2		2	23JUN2016:10:20:40.000	0	1	1	1	1			1			1					1	3	2	2	1	4	1	0	0	0	0	0	0	0	0	0	0	0	0	0		2
M	58	Yes	Yes		0	0	2	708768877	1																	1	3
M	24	Yes	Yes		0	0	2	712674798	2																	1	3
F	21	Yes	Yes		0	0	2		3	22JUN2016:14:52:26.000	0				1			1								1	3	3	1	0	0	0	0	0	0	0	0	0	0	0	0	0	0	0	0		0
F	3	Yes	No		0	0	2		4																	0	1
M	20	Yes	Yes		0	0	2	715956027	1	22JUN2016:14:40:07.000	0				1			1								1	3	4	1	0	0	0	0	0	0	0	0	0	0	0	0	0	0	0	0		0
M	19	Yes	Yes		0	0	2		2	22JUN2016:14:41:14.000	0				1			1								1	3	4	1	0	0	0	0	0	0	0	0	0	0	0	0	0	0	0	0		0
F	35	Yes	Yes		0	0	2	701645971	1	22JUN2016:16:34:51.000	0				1			1								1	3	4	2	0	0	0	0	0	0	0	0	0	0	0	0	0	0	0	0		0
M	37	Yes	Yes		0	0	2		2	22JUN2016:14:38:53.000	0				1			1								1	3	5	2	0	0	0	0	0	0	0	0	0	0	0	0	0	0	0	0		0
F	7	Yes	No		0	0	2		3																	0	1
F	20	Yes	Yes		0	0	2	713625792	4	22JUN2016:14:42:12.000	0				1			1								1	3	5	1	0	0	0	0	0	0	0	0	0	0	0	0	0	0	0	0		0
M	21	Yes	Yes		0	0	2		5	22JUN2016:15:44:08.000	0				1			1								1	3	3	2	0	0	0	0	0	0	0	0	0	0	0	0	0	0	0	0		0
F	26	Yes	Yes		0	0	2		6	22JUN2016:14:49:36.000	0				1			1								1	3	3	2	0	0	0	0	0	0	0	0	0	0	0	0	0	0	0	0		0
F	16	Yes	Yes		0	0	2		7																	1	3
F	22	Yes	Yes		0	0	2	702421677	1	22JUN2016:14:44:11.000	0				1			1								1	3	2	2	0	0	0	0	0	0	0	0	0	0	0	0	0	0	0	0		0
F	1	Yes	No		0	0	2		2																	0	1
F	52	No	No		0	0	1	719821696	1																	1	2
F	22	Yes	Yes		0	0	2		2																	1	3
F	16	No	No		0	0	1		3																	1	2
M	1	Yes	No		0	0	2		4																	0	1
F	26	Yes	Yes		0	0	2	725584908	1	22JUN2016:15:08:23.000	0				1			1								1	3	3	1	0	0	0	0	0	0	0	0	0	0	0	0	0	0	0	0		0
F	45	Yes	Yes		0	0	2	716007705	1	22JUN2016:14:24:49.000	0	1	1	1	1			1								1	3	2	2	0	0	0	0	0	0	0	0	0	0	0	0	0	0	0	0		0
M	7	Yes	No		0	0	2		2																	0	1
F	20	Yes	Yes		0	0	2	712661086	1	22JUN2016:14:25:47.000	0				1			1								1	3	3	1	0	0	0	0	0	0	0	0	0	0	0	0	0	0	0	0		0
M	51	No	No		0	0	1		2																	1	2
F	36	No	No		0	0	1		3																	1	2
F	9	Yes	No		0	0	2		4																	0	1
M	3	Yes	No		0	0	2		5																	0	1
F	30	Yes	Yes		0	0	2		6	22JUN2016:14:23:54.000	0				1			1								1	3	2	1	0	0	0	0	0	0	0	0	0	0	0	0	0	0	0	0		0
F	50	Yes	Yes		0	0	2	721653522	1	23JUN2016:10:41:21.000	0				1			1								1	3	2	2	1	1	0	0	0	0	1	0	0	0	0	0	0	0	0	0		2
F	26	Yes	Yes		0	0	2		2	22JUN2016:16:57:24.000	0				1			1								1	3	2	2	0	0	0	0	0	0	1	0	0	0	0	0	0	0	0	0		2
M	24	Yes	Yes		0	0	2		3	23JUN2016:13:24:54.000	0				1			1								1	3	5	1	0	0	0	0	0	0	0	0	0	0	0	0	0	0	0	0		0
F	50	Yes	Yes		0	0	2	714112662	1	22JUN2016:15:32:05.000	0				1			1								1	3	2	3	0	0	0	0	0	0	0	0	0	0	0	0	0	0	0	0		0
M	18	Yes	Yes		0	0	2		2	22JUN2016:17:08:02.000	0				1			1								1	3	4	1	0	0	0	0	0	0	0	0	0	0	0	0	0	0	0	0		0
F	16	Yes	Yes		0	0	2		3	25JUN2016:15:38:21.000	0				1			1								1	3	2	1	1	1	0	0	0	0	0	0	0	0	0	0	0	0	0	0		2
M	24	Yes	Yes		0	0	2	708897399	1																	1	3
F	21	Yes	Yes		0	0	2		2	22JUN2016:14:34:27.000	1				1			1								1	3	2	2	0	0	0	0	0	0	0	0	0	0	0	0	0	0	0	0		0
M	34	Yes	Yes		0	0	2	723154205	1	22JUN2016:16:54:38.000	0				1			1								1	3	3	2	0	0	0	0	0	0	0	0	0	0	0	0	0	0	0	0		0
M	7	Yes	No		0	0	2		2																	0	1
M	54	Yes	Yes		0	0	2	716622864	1	22JUN2016:15:49:09.000	0				1			1								1	3	2	2	0	0	0	0	0	0	0	0	0	0	0	0	0	0	0	0		0
F	37	Yes	Yes		0	0	2		2	22JUN2016:16:52:26.000	0				1			1								1	3	2	2	0	0	0	0	0	0	0	0	0	0	0	0	0	0	0	0		0
M	32	Yes	Yes		0	0	2	701290040	1																	1	3
F	22	Yes	Yes		0	0	2		2	22JUN2016:14:31:52.000	0				1			1								1	3	2	2	1	1	0	0	0	0	0	0	0	0	0	0	0	0	0	0		2
F	8	Yes	No		0	0	2		3																	0	1
M	34	Yes	Yes		0	0	2	718058398	1																	1	3
F	27	Yes	Yes		0	0	2		2	22JUN2016:14:29:16.000	0				1			1								1	3	2	2	0	0	0	0	0	0	0	0	0	0	0	0	0	0	0	0		0
M	4	Yes	No		0	0	2		3																	0	1
M	25	Yes	Yes		0	0	2	725829724	1	22JUN2016:14:36:13.000	0				1			1								1	3	3	2	0	0	0	0	0	0	0	0	0	0	0	0	0	0	0	0		0
F	23	Yes	Yes		0	0	2		2	22JUN2016:14:33:28.000	0				1			1								1	3	3	2	0	0	0	0	0	0	0	0	0	0	0	0	0	0	0	0		0
F	22	Yes	Yes		0	0	2	723337943	1	22JUN2016:14:30:38.000	0				1			1								1	3	3	2	0	0	0	0	0	0	0	0	0	0	0	0	0	0	0	0		0
F	1	Yes	No		0	0	2		2																	0	1
M	23	Yes	Yes		0	0	2	702801570	1																	1	3
F	22	Yes	Yes		0	0	2		2	22JUN2016:14:27:01.000	0				1			1								1	3	4	2	0	0	0	0	0	0	0	0	0	0	0	0	0	0	0	0		0
M	30	Yes	Yes		0	0	2	720111801	1	23JUN2016:13:41:06.000	0				1			1								1	3	3	2	0	0	0	0	0	0	0	0	0	0	0	0	0	0	0	0		0
F	31	Yes	Yes		0	0	2		2	22JUN2016:17:06:34.000	0				1			1								1	3	1	2	0	0	0	0	0	0	1	0	0	0	0	0	0	0	0	0		2
M	20	Yes	Yes		0	0	2	713680586	1	22JUN2016:17:17:07.000	0				1			1								1	3	4	1	0	0	0	0	0	0	0	0	1	0	0	0	0	0	0	0		2
M	22	Yes	Yes		0	0	2		2	23JUN2016:13:26:58.000	0				1			1								1	3	2	1	0	0	0	0	0	0	0	0	0	0	0	0	0	0	0	0		0
F	30	Yes	Yes		0	0	2	720270382	1	22JUN2016:17:41:39.000	0				1			1								1	3	5	1	0	0	0	0	0	0	0	0	0	0	0	0	0	0	0	0		0
F	40	Yes	Yes		0	0	2		2	22JUN2016:17:39:31.000	0				1			1								1	3	4	2	0	0	0	0	0	0	1	0	0	0	0	0	0	0	0	0		2
F	40	Yes	Yes		0	0	2		3	22JUN2016:17:40:49.000	0				1			1								1	3	4	2	0	0	0	0	0	0	0	0	0	0	0	0	0	0	0	0		2
F	22	Yes	Yes		0	0	2	720628914	1	24JUN2016:17:49:54.000	0				1			1								1	3	6	1	0	0	0	0	0	0	0	0	0	0	0	0	0	0	0	0		0
F	20	Yes	Yes		0	0	2	711763705	2	24JUN2016:12:10:38.000	0				1			1								1	3	5	1	0	0	0	0	0	0	0	0	0	0	0	0	0	0	0	0		0
M	23	Yes	Yes		0	0	2	720628914	3	22JUN2016:16:01:16.000	0				1			1								1	3	5	1	0	0	0	0	0	0	0	0	0	0	0	0	0	0	0	0		0
M	37	Yes	Yes		0	0	2	721451579	1	22JUN2016:16:55:34.000	0				1			1								1	3	5	2	1	1	0	0	0	0	1	0	0	0	0	0	0	0	0	0		2
F	35	Yes	Yes		0	0	2		2	22JUN2016:15:34:53.000	0				1			1								1	3	3	2	0	0	0	0	0	0	0	0	0	0	0	0	0	0	0	0		0
M	10	Yes	No		0	0	2		3																	0	1
F	56	Yes	Yes		0	0	2	716844467	1	22JUN2016:15:51:11.000	0				1			1								1	3	4	4	0	0	0	0	0	0	0	0	0	0	0	0	0	0	0	0		0
F	65	Yes	Yes		0	0	2		2	23JUN2016:14:36:38.000	0				1			1								1	3	2	3	0	0	0	0	0	0	0	0	0	0	0	0	0	0	0	0		0
M	38	Yes	Yes		0	0	2	722673152	1	22JUN2016:14:53:23.000	0				1			1								1	3	2	2	0	0	0	0	0	0	1	0	0	0	0	0	0	0	0	0		2
F	36	Yes	Yes		0	0	2		2	23JUN2016:10:34:31.000	1	0	0	0	1			1								1	3	2	2	0	0	0	0	0	0	0	0	0	0	0	0	0	0	0	0		0
F	55	Yes	Yes		0	0	2	721248235	1	23JUN2016:10:58:38.000	0				1			1								1	3	2	2	0	0	0	0	0	0	0	0	0	0	0	0	0	0	0	0		0
F	24	Yes	Yes		0	0	2		2	22JUN2016:14:50:33.000	0				1			1								1	3	2	1	1	1	0	0	0	0	1	0	0	0	0	0	0	0	0	0		1
M	40	Yes	Yes		0	0	2	729461206	1	22JUN2016:16:53:49.000	0				1			1								1	3	6	2	0	0	0	0	0	0	0	0	0	0	0	0	0	0	0	0		0
F	37	Yes	Yes		0	0	2		2	22JUN2016:15:35:56.000	0				1			1								1	3	4	2	0	0	0	0	0	0	0	0	0	0	0	0	0	0	0	0		0
M	13	Yes	No		0	0	2		3																	0	1
M	4	Yes	No		0	0	2		4																	0	1
F	26	Yes	Yes		0	0	2		1																	1	3
F	19	Yes	Yes		0	0	2		2	21JUN2016:15:35:41.000	0				1			1								1	3	5	2	0	0	0	0	0	0	0	0	0	0	0	0	0	0	0	0		0
M	4	Yes	No		0	0	2		3																	0	1
M	2	Yes	No		0	0	2		4																	0	1
M	10	Yes	No		0	0	2		5																	0	1
F	48	Yes	Yes		0	0	2		1	18JUN2016:12:40:09.000	0				1			1								1	3	3	2	0	0	0	0	0	0	0	0	0	0	0	0	0	0	0	0		0
F	19	Yes	Yes		0	0	2		2	18JUN2016:12:36:52.000	0				1			1								1	3	5	1	0	0	0	0	0	0	0	0	0	0	0	0	0	0	0	0		0
M	24	Yes	Yes		0	0	2		3																	1	3
M	35	Yes	Yes		0	0	2		1																	1	3
F	28	Yes	Yes		0	0	2		2																	1	3
M	2	Yes	No		0	0	2		3																	0	1
M	67	Yes	Yes		0	0	2		1	18JUN2016:11:26:30.000	0				1			1								1	3	4	2	0	0	0	0	0	0	0	0	0	0	0	0	0	0	0	0		0
F	37	Yes	Yes		0	0	2		1	16JUN2016:17:39:44.000	0				1			1								1	3	5	2	0	0	0	0	0	0	0	0	0	0	0	0	0	0	0	0		0
M	45	Yes	Yes		0	0	2		2	16JUN2016:17:36:21.000	0				1			1								1	3	1	2	0	0	0	0	0	0	1	0	1	0	1	0	0	0	0	0		2
M	28	Yes	Yes		0	0	2		1	21JUN2016:17:19:03.000	0				1			1								1	3	6	2	0	0	0	0	0	0	0	0	0	0	0	0	0	0	0	0		0
F	24	Yes	Yes		0	0	2		2	21JUN2016:17:20:43.000	0				1			1								1	3	6	2	0	0	0	0	0	0	0	0	0	0	0	0	0	0	0	0		0
M	0	Yes	No		0	0	2		3																	0	1
M	30	Yes	Yes		0	0	2		1																	1	3
F	24	Yes	Yes		0	0	2		2																	1	3
F	0	Yes	No		0	0	2		3																	0	1
F	29	Yes	Yes		0	0	2		1	17JUN2016:17:09:44.000	0				1			1								1	3	3	2	0	0	0	0	0	0	0	0	0	0	0	0	0	0	0	0		0
M	5	Yes	No		0	0	2		2																	0	1
M	11	Yes	No		0	0	2		3																	0	1
M	30	Yes	Yes		0	0	2		4	22JUN2016:19:59:59.000	0				1			1								1	3	5	2	0	0	0	0	0	0	0	0	0	0	0	0	0	0	0	0		0
F	27	Yes	Yes		0	0	2		5																	1	3
F	49	Yes	Yes		0	0	2		1	17JUN2016:14:20:31.000	0				1			1								1	3	4	2	1	1	0	0	0	0	0	0	0	0	0	0	0	0	0	0		2
M	21	Yes	Yes		0	0	2		2	18JUN2016:12:43:30.000	0				1			1								1	3	5	1	0	0	0	0	0	0	0	0	0	0	0	0	0	0	0	0		0
M	17	Yes	Yes		0	0	2		3	21JUN2016:15:51:27.000	0				1			1								1	3	4	1	0	0	0	0	0	0	0	0	0	0	0	0	0	0	0	0		0
M	6	Yes	No		0	0	2		4																	0	1
F	25	Yes	Yes		0	0	2		1	18JUN2016:13:13:14.000	0				1			1								1	3	4	1	0	0	0	0	0	0	1	0	0	0	0	0	0	0	0	0		2
M	21	Yes	Yes		0	0	2		2																	1	3
F	50	Yes	Yes		0	0	2		3	18JUN2016:12:59:48.000	0				1			1								1	3	5	2	0	0	0	0	0	0	0	0	0	0	0	0	0	0	0	0		0
F	5	Yes	No		0	0	2		4																	0	1
M	1	Yes	No		0	0	2		5																	0	1
M	34	Yes	Yes		0	0	2		1	16JUN2016:17:45:58.000	0				1			1								1	3	4	2	0	0	0	0	0	0	0	0	0	0	0	0	0	0	0	0		0
F	24	Yes	Yes		0	0	2		2																	1	3
M	58	Yes	Yes		0	0	2		1	18JUN2016:15:04:25.000	0				1			1								1	3	5	2	0	0	0	0	0	0	0	0	0	0	0	0	0	0	0	0		0
M	25	Yes	Yes		0	0	2		2	18JUN2016:15:07:22.000	0				1			1								1	3	6	1	1	1	0	0	0	0	1	0	0	0	0	0	0	0	0	0		2
M	40	Yes	Yes		0	0	2		3	19JUN2016:12:35:26.000	0				1			1								1	3	5	2	0	0	0	0	0	0	0	0	0	0	0	0	0	0	0	0		0
F	40	Yes	Yes		0	0	2		1	19JUN2016:10:35:18.000	0				1			1								1	3	5	1	1	1	0	0	0	0	0	0	0	0	0	0	0	0	0	0		2
M	45	Yes	Yes		0	0	2		2	18JUN2016:18:27:43.000	0				1			1								1	3	3	2	0	0	0	0	0	0	0	0	0	0	0	0	0	0	0	0		0
F	35	Yes	Yes		0	0	2		3	18JUN2016:11:54:11.000	0				1			1								1	3	3	2	0	0	0	0	0	0	0	0	0	0	0	0	0	0	0	0		0
F	13	Yes	No		0	0	2		4																	0	1
F	7	Yes	No		0	0	2		5																	0	1
F	36	Yes	Yes		0	0	2		1	18JUN2016:12:22:13.000	0				1			1								1	3	6	1	0	0	0	0	0	0	0	0	0	0	0	0	0	0	0	0		0
M	24	Yes	Yes		0	0	2		2	19JUN2016:14:04:48.000	0				1			1								1	3	6	1	0	0	0	0	0	0	0	0	0	0	0	0	0	0	0	0		0
F	0	Yes	No		0	0	2		3																	0	1
M	64	Yes	Yes		0	0	2		1	17JUN2016:17:06:40.000	0	0	0	0	1			1								1	3	2	2	0	0	0	0	0	0	0	0	0	0	0	0	0	0	0	0		0
F	58	Yes	Yes		0	0	2		2	17JUN2016:12:34:11.000	0				1			1								1	3	3	2	0	0	0	0	0	0	0	0	0	0	0	0	0	0	0	0		0
M	28	Yes	Yes		0	0	2		3	19JUN2016:15:42:07.000	0				1			1								1	3	6	1	0	0	0	0	0	0	0	0	0	0	0	0	0	0	0	0		0
F	53	Yes	Yes		0	0	2		1	17JUN2016:14:17:31.000	0	1	1	1	1			1								1	3	3	4	1	2	0	0	0	0	0	0	1	0	0	0	0	0	1	0	CVA	1
F	2	Yes	No		0	0	2		2																	0	1
F	34	Yes	Yes		0	0	2		1	17JUN2016:18:58:49.000	0				1			1								1	3	3	2	0	0	0	0	0	0	0	0	0	0	0	0	0	0	0	0		0
F	9	Yes	No		0	0	2		2																	0	1
M	10	Yes	No		0	0	2		3																	0	1
M	42	Yes	Yes		0	0	2		1	20JUN2016:13:08:41.000	0				1			1								1	3	5	2	0	0	0	0	0	0	0	0	0	0	0	0	0	0	0	0		0
F	38	Yes	Yes		0	0	2		2	21JUN2016:15:00:57.000	0				1			1								1	3	6	2	0	0	0	0	0	0	0	0	0	0	0	0	0	0	0	0		0
F	9	Yes	No		0	0	2		3																	0	1
F	4	Yes	No		0	0	2		4																	0	1
M	60	Yes	Yes		0	0	2		1	16JUN2016:18:52:59.000	0	1	1	1	1			1								1	3	4	2	1	2	0	0	0	0	0	0	0	0	0	0	0	0	0	0		2
M	38	Yes	Yes		0	0	2		1	17JUN2016:11:37:40.000	0	1	1	1	1			1								1	3	5	2	1	2	1	0	0	0	0	0	0	0	0	0	0	0	0	0		2
F	31	Yes	Yes		0	0	2		2	17JUN2016:11:39:20.000	0	1	1	1	1			1								1	3	2	2	1	2	0	0	0	0	1	0	1	0	0	0	0	0	0	0		2
M	18	Yes	Yes		0	0	2		1	18JUN2016:16:31:28.000	0				1			1								1	3	5	1	0	0	0	0	0	0	0	0	0	0	0	0	0	0	0	0		0
M	20	Yes	Yes		0	0	2		2	18JUN2016:12:41:21.000	0				1			1								1	3	6	1	0	0	0	0	0	0	0	0	0	0	0	0	0	0	0	0		0
F	5	Yes	No		0	0	2		3																	0	1
F	18	Yes	Yes		0	0	2		4	18JUN2016:16:36:27.000	0				1			1								1	3	5	1	0	0	0	0	0	0	0	0	0	0	0	0	0	0	0	0		0
F	37	Yes	Yes		0	0	2		5	18JUN2016:14:27:09.000	0				1			1								1	3	5	2	0	0	0	0	0	0	0	0	1	0	0	0	0	0	1	0	Rheumatoid arthritis pt	1
M	45	Yes	Yes		0	0	2		6																	1	3
M	30	Yes	Yes		0	0	2		1	18JUN2016:19:02:03.000	0				1			1								1	3	6	2	0	0	0	0	0	0	0	0	0	0	0	0	0	0	0	0		0
F	29	Yes	Yes		0	0	2		2	23JUN2016:17:32:41.000	0				1			1								1	3	6	1	0	0	0	0	0	0	0	0	0	0	0	0	0	0	0	0		0
M	30	Yes	Yes		0	0	2		1	19JUN2016:18:43:15.000	0				1			1								1	3	6	2	0	0	0	0	0	0	0	0	0	0	0	0	0	0	0	0		0
F	42	Yes	Yes		0	0	2		2	18JUN2016:14:52:47.000	0				1			1								1	3	3	2	0	0	0	0	0	0	0	0	0	0	0	0	0	0	0	0		0
F	16	Yes	Yes		0	0	2		3	18JUN2016:17:15:43.000	0				1			1								1	3	4	1	0	0	0	0	0	0	0	0	0	0	0	0	0	0	0	0		0
F	20	Yes	Yes		0	0	2		4	19JUN2016:19:08:53.000	0				1			1								1	3	5	1	0	0	0	0	0	0	0	0	0	0	0	0	0	0	0	0		0
F	13	Yes	No		0	0	2		5																	0	1
F	7	Yes	No		0	0	2		6																	0	1
M	3	Yes	No		0	0	2		7																	0	1
F	30	Yes	Yes		0	0	2		1	18JUN2016:12:51:37.000	0				1			1								1	3	5	2	0	0	0	0	0	0	0	0	0	0	0	0	0	0	0	0		0
M	11	Yes	No		0	0	2		2																	0	1
M	8	Yes	No		0	0	2		3																	0	1
M	27	Yes	Yes		0	0	2		1	22JUN2016:20:29:01.000	0				1			1								1	3	3	2	0	0	0	0	0	0	0	0	0	0	0	0	0	0	0	0		0
F	24	Yes	Yes		0	0	2		2	22JUN2016:20:30:25.000	0				1			1								1	3	5	2	1	1	0	0	0	0	1	0	0	0	0	0	0	0	0	0		2
F	18	Yes	Yes		0	0	2		3	18JUN2016:17:04:54.000	0				1			1								1	3	4	1	0	0	0	0	0	0	0	0	0	0	0	0	0	0	0	0		0
F	1	Yes	No		0	0	2		4																	0	1
F	50	Yes	Yes		0	0	2		1	17JUN2016:18:26:23.000	0	0	0	0	1			1								1	3	6	3	0	0	0	0	0	0	1	0	0	0	0	0	0	0	0	0		2
M	50	Yes	Yes		0	0	2		1	19JUN2016:17:43:03.000	0				1			1								1	3	5	2	1	1	0	0	0	0	0	0	0	0	0	0	0	0	0	0		0
F	39	Yes	Yes		0	0	2		2	19JUN2016:17:21:50.000	0				1			1								1	3	2	2	0	0	0	0	0	0	0	0	0	0	0	0	0	0	0	0		0
M	18	Yes	Yes		0	0	2		3	19JUN2016:15:54:28.000	0				1			1								1	3	5	1	0	0	0	0	0	0	0	0	0	0	0	0	0	0	0	0		0
F	12	Yes	No		0	0	2		4																	0	1
F	8	Yes	No		0	0	2		5																	0	1
M	26	Yes	Yes		0	0	2		1																	1	3
M	45	Yes	Yes		0	0	2		2																	1	3
M	24	Yes	Yes		0	0	2		3																	1	3
M	51	Yes	Yes		0	0	2		4																	1	3
F	29	Yes	Yes		0	0	2		1	19JUN2016:10:48:51.000	0				1			1								1	3	3	2	0	0	0	0	0	0	0	0	0	0	0	0	0	0	0	0		0
F	26	Yes	Yes		0	0	2		2	19JUN2016:18:41:02.000	0	1	1	1	1			1								1	3	6	1	1	1	0	0	0	0	1	0	0	0	0	0	0	0	0	0		2
F	27	Yes	Yes		0	0	2		1	22JUN2016:18:47:59.000	0				1			1								1	3	5	1	0	0	0	0	0	0	0	0	0	0	0	0	0	0	0	0		0
F	24	Yes	Yes		0	0	2		2	22JUN2016:18:45:55.000	0				1			1								1	3	6	2	0	0	0	0	0	0	0	0	0	0	0	0	0	0	0	0		0
F	24	Yes	Yes		0	0	2		3																	1	3
F	6	Yes	No		0	0	2		4																	0	1
M	0	Yes	No		0	0	2		5																	0	1
F	32	Yes	Yes		0	0	2		1	18JUN2016:16:20:50.000	0				1			1								1	3	5	3	0	0	0	0	0	0	0	0	0	0	0	0	0	0	0	0		0
M	9	Yes	No		0	0	2		2																	0	1
F	3	Yes	No		0	0	2		3																	0	1
M	18	Yes	Yes		0	0	2		1	18JUN2016:13:58:37.000	0				1			1								1	3	5	1	0	0	0	0	0	0	0	0	0	0	0	0	0	0	0	0		0
F	35	Yes	Yes		0	0	2		2	18JUN2016:13:14:37.000	0				1			1								1	3	6	2	0	0	0	0	0	0	0	0	0	0	0	0	0	0	0	0		0
F	25	Yes	Yes		0	0	2		3																	1	3
F	11	Yes	No		0	0	2		4																	0	1
F	25	Yes	Yes		0	0	2		1	18JUN2016:18:38:39.000	0				1			1								1	3	5	2	0	0	0	0	0	0	0	0	0	0	0	0	0	0	0	0		0
M	30	Yes	Yes		0	0	2		2																	1	3
F	4	Yes	No		0	0	2		3																	0	1
F	0	Yes	No		0	0	2		4																	0	1
F	22	Yes	Yes		0	0	2		1																	1	3
M	27	Yes	Yes		0	0	2		2																	1	3
F	0	Yes	No		0	0	2		3																	0	1
F	37	Yes	Yes		0	0	2		1	17JUN2016:18:50:34.000	0				1			1								1	3	5	3	0	0	0	0	0	0	0	0	0	0	0	0	0	0	0	0		0
M	33	Yes	Yes		0	0	2		1	17JUN2016:18:32:12.000	0				1			1								1	3	5	2	0	0	0	0	0	0	0	0	0	0	0	0	0	0	0	0		0
M	36	Yes	Yes		0	0	2		1	17JUN2016:19:02:00.000	0				1			1								1	3	6	2	1	1	0	0	0	0	0	0	0	0	0	0	0	0	0	0		2
M	36	Yes	Yes		0	0	2		2	17JUN2016:19:00:17.000	0				1			1								1	3	3	2	0	0	0	0	0	0	0	0	0	0	0	0	0	0	0	0		0
F	7	Yes	No		0	0	2		3																	0	1
M	2	Yes	No		0	0	2		4																	0	1
F	36	Yes	Yes		0	0	2		1																	1	3
F	54	Yes	Yes		0	0	2		1	18JUN2016:12:53:50.000	0				1			1								1	3	5	2	0	0	0	0	0	0	0	0	0	0	0	0	0	0	0	0		0
M	54	Yes	Yes		0	0	2		2	24JUN2016:17:29:26.000	0				1			1								1	3	1	2	0	0	0	0	0	0	0	0	0	0	0	0	0	0	0	0		0
M	12	Yes	No		0	0	2		3																	0	1
F	26	Yes	Yes		0	0	2		1	18JUN2016:12:55:40.000	0				1			1								1	3	6	2	0	0	0	0	0	0	0	0	0	0	0	0	0	0	0	0		0
F	30	Yes	Yes		0	0	2		1	21JUN2016:17:42:57.000	0				1			1								1	3	5	3	0	0	0	0	0	0	0	0	0	0	0	0	0	0	0	0		0
F	27	Yes	Yes		0	0	2		1	18JUN2016:13:09:28.000	0	1	1	1	1			1								1	3	6	2	1	2	1	0	0	0	1	0	0	0	0	0	0	0	0	0		2
F	35	Yes	Yes		0	0	2		1	18JUN2016:13:11:29.000	0				1			1								1	3	5	1	0	0	0	0	0	0	0	0	0	0	0	0	0	0	0	0		0
M	62	Yes	Yes		0	0	2		1	18JUN2016:15:56:53.000	0				1			1								1	3	3	2	0	0	0	0	0	0	1	0	1	0	0	0	0	0	0	0		2
M	35	Yes	Yes		0	0	2		1	18JUN2016:16:39:49.000	0				1			1								1	3	6	2	0	0	0	0	0	0	0	0	0	0	0	0	0	0	0	0		0
F	33	Yes	Yes		0	0	2		2	19JUN2016:16:40:01.000	0				1			1								1	3	6	2	0	0	0	0	0	0	0	0	0	0	0	0	0	0	0	0		0
F	18	Yes	Yes		0	0	2		3	18JUN2016:16:41:51.000	0				1			1								1	3	6	1	0	0	0	0	0	0	0	0	0	0	0	0	0	0	0	0		0
M	60	Yes	Yes		0	0	2		1																	1	3
F	20	Yes	Yes		0	0	2		2																	1	3
M	20	Yes	Yes		0	0	2		1	19JUN2016:17:15:14.000	0				1			1								1	3	6	1	0	0	0	0	0	0	0	0	0	0	0	0	0	0	0	0		0
F	47	Yes	Yes		0	0	2		2	19JUN2016:15:19:59.000	0				1			1								1	3	6	2	0	0	0	0	0	0	0	0	0	0	0	0	0	0	0	0		0
F	25	Yes	Yes		0	0	2		3	19JUN2016:15:29:59.000	0				1			1								1	3	6	1	0	0	0	0	0	0	0	0	0	0	0	0	0	0	0	0		0
F	22	Yes	Yes		0	0	2		4	19JUN2016:19:41:37.000	0				1			1								1	3	6	1	0	0	0	0	0	0	0	0	0	0	0	0	0	0	0	0		0
F	70	Yes	Yes		0	0	2		5	19JUN2016:15:33:42.000	0	0	0	0	1			1								1	3	1	4	0	0	0	0	0	0	1	0	0	0	1	0	0	0	0	0		2
F	41	Yes	Yes		0	0	2		1	18JUN2016:17:28:23.000	0				1			1								1	3	5	2	0	0	0	0	0	0	0	0	0	0	0	0	0	0	0	0		0
M	48	Yes	Yes		0	0	2		2	19JUN2016:17:40:44.000	0				1			1								1	3	5	2	0	0	0	0	0	0	0	0	0	0	0	0	0	0	0	0		0
M	18	Yes	Yes		0	0	2		3	19JUN2016:15:10:11.000	0				1			1								1	3	5	1	0	0	0	0	0	0	0	0	0	0	0	0	0	0	0	0		0
M	19	Yes	Yes		0	0	2		4	19JUN2016:15:13:13.000	0				1			1								1	3	3	1	0	0	0	0	0	0	0	0	0	0	0	0	0	0	0	0		0
F	27	Yes	Yes		0	0	2		1	18JUN2016:18:51:47.000	0				1			1								1	3	5	2	0	0	0	0	0	0	0	0	0	0	0	0	0	0	0	0		0
F	30	Yes	Yes		0	0	2		2																	1	3
M	55	Yes	Yes		0	0	2		1	19JUN2016:13:16:07.000	0				1			1								1	3	6	2	0	0	0	0	0	0	1	0	0	0	0	0	0	0	0	0		2
F	52	Yes	Yes		0	0	2		2	19JUN2016:14:24:56.000	0				1			1								1	3	5	2	0	0	0	0	0	0	1	0	0	0	0	0	0	0	0	0		2
F	26	Yes	Yes		0	0	2		3	19JUN2016:14:16:53.000	0				1			1								1	3	6	2	0	0	0	0	0	0	0	0	0	0	0	0	0	0	0	0		0
F	4	Yes	No		0	0	2		4																	0	1
M	31	Yes	Yes		0	0	2		5	19JUN2016:16:20:45.000	0				1			1								1	3	6	2	0	0	0	0	0	0	0	0	0	0	0	0	0	0	0	0		0
M	39	Yes	Yes		0	0	2		1																	1	3
F	37	Yes	Yes		0	0	2		2																	1	3
M	18	Yes	Yes		0	0	2		3																	1	3
F	8	Yes	No		0	0	2		4																	0	1
M	34	Yes	Yes		0	0	2		1	19JUN2016:15:18:03.000	0				1			1								1	3	6	2	0	0	0	0	0	0	1	0	0	0	0	0	0	0	0	0		2
F	26	Yes	Yes		0	0	2		2	19JUN2016:15:15:43.000	0				1			1								1	3	6	2	0	0	0	0	0	0	0	0	0	0	0	0	0	0	0	0		0
F	3	Yes	No		0	0	2		3																	0	1
F	0	Yes	No		0	0	2		4																	0	1
F	18	Yes	Yes		0	0	2		5	19JUN2016:16:15:17.000	0				1			1								1	3	3	1	1	1	0	0	0	0	1	0	0	0	0	0	0	0	0	0		2
M	21	Yes	Yes		0	0	2		1																	1	3
M	23	Yes	Yes		0	0	2		2																	1	3
M	28	Yes	Yes		0	0	2		1	19JUN2016:19:18:46.000	0				1			1								1	3	6	2	0	0	0	0	0	0	0	0	0	0	0	0	0	0	0	0		0
F	24	Yes	Yes		0	0	2		2	24JUN2016:11:04:49.000	0				1			1								1	3	5	2	0	0	0	0	0	0	0	0	0	0	0	0	0	0	0	0		0
F	22	Yes	Yes		0	0	2		3	19JUN2016:16:26:23.000	0				1			1								1	3	5	1	0	0	0	0	0	0	0	0	0	0	0	0	0	0	0	0		0
M	2	Yes	No		0	0	2		4																	0	1
F	21	Yes	Yes		0	0	2		1	19JUN2016:15:48:58.000	0				1			1								1	3	6	1	0	0	0	0	0	0	0	0	0	0	0	0	0	0	0	0		0
M	49	Yes	Yes		0	0	2		2																	1	3
F	24	Yes	Yes		0	0	2		3	19JUN2016:15:51:17.000	0				1			1								1	3	5	1	0	0	0	0	0	0	0	0	0	0	0	0	0	0	0	0		0
M	5	Yes	No		0	0	2		4																	0	1
M	3	Yes	No		0	0	2		5																	0	1
F	1	Yes	No		0	0	2		6																	0	1
F	30	Yes	Yes		0	0	2		1	20JUN2016:15:42:42.000	0				1			1								1	3	4	2	0	0	0	0	0	0	0	0	0	0	0	0	0	0	0	0		0
M	45	Yes	Yes		0	0	2		2																	1	3
F	20	Yes	Yes		0	0	2		3	22JUN2016:16:44:41.000	0				1			1								1	3	5	1	0	0	0	0	0	0	0	0	0	0	0	0	0	0	0	0		0
M	9	Yes	No		0	0	2		4																	0	1
M	0	Yes	No		0	0	2		5																	0	1
F	29	Yes	Yes		0	0	2		1																	1	3
M	0	Yes	No		0	0	2		2																	0	1
F	25	Yes	Yes		0	0	2		1																	1	3
F	22	Yes	Yes		0	0	2		2																	1	3
M	30	Yes	Yes		0	0	2		1																	1	3
M	31	Yes	Yes		0	0	2		1																	1	3
M	23	Yes	Yes		0	0	2		1	19JUN2016:13:06:43.000	0				1			1								1	3	3	1	0	0	0	0	0	0	1	0	0	0	0	0	0	0	0	0		2
M	25	Yes	Yes		0	0	2		2	19JUN2016:13:05:09.000	0				1			1								1	3	5	1	0	0	0	0	0	0	1	0	0	0	0	0	0	0	0	0		2
F	32	Yes	Yes		0	0	2		1	23JUN2016:17:08:16.000	0				1			1								1	3	6	1	1	1	0	0	0	0	0	0	0	0	0	0	0	0	0	0		2
F	52	Yes	Yes		0	0	2		2	22JUN2016:17:54:13.000	0				1			1								1	3	5	2	0	0	0	0	0	0	0	0	0	0	0	0	0	0	0	0		0
M	31	Yes	Yes		0	0	2		3	25JUN2016:16:54:47.000	0				1			1								1	3	5	1	1	1	0	0	0	0	0	0	0	0	0	0	0	0	0	0		2
M	20	Yes	Yes		0	0	2		4	23JUN2016:17:05:31.000	0				1			1								1	3	6	1	0	0	0	0	0	0	0	0	0	0	0	0	0	0	0	0		0
F	34	Yes	Yes		0	0	2		1	19JUN2016:17:11:48.000	0				1			1								1	3	4	2	0	0	0	0	0	0	0	0	0	0	0	0	0	0	0	0		0
M	12	Yes	No		0	0	2		2																	0	1
F	5	Yes	No		0	0	2		3																	0	1
M	27	Yes	Yes		0	0	2		1																	1	3
M	4	Yes	No		0	0	2		2																	0	1
F	4	Yes	No		0	0	2		3																	0	1
F	10	Yes	No		0	0	2		4																	0	1
M	25	Yes	Yes		0	0	2		1	24JUN2016:17:02:33.000	0				1			1								1	3	6	1	0	0	0	0	0	0	0	0	0	0	0	0	0	0	0	0		0
F	54	Yes	Yes		0	0	2		2	19JUN2016:16:34:42.000	0	0	0	0	1			1								1	3	2	3	0	0	0	0	0	0	1	0	0	0	0	0	0	0	1	0	bp	2
F	24	Yes	Yes		0	0	2		1	19JUN2016:16:23:46.000	0				1			1								1	3	5	2	1	1	0	0	0	0	0	0	0	0	0	0	0	0	0	0		2
M	6	Yes	No		0	0	2		2																	0	1
F	38	Yes	Yes		0	0	2		1	19JUN2016:18:16:12.000	0				1			1								1	3	6	2	1	1	0	0	0	0	0	0	0	0	0	0	0	0	0	0		2
F	34	Yes	Yes		0	0	2		1	24JUN2016:17:43:49.000	0				1			1								1	3	6	2	0	0	0	0	0	0	0	0	0	0	1	0	0	0	0	0		2
M	37	Yes	Yes		0	0	2		2																	1	3
M	8	Yes	No		0	0	2		3																	0	1
M	14	Yes	No		0	0	2		4																	0	1
F	5	Yes	No		0	0	2		5																	0	1
M	1	Yes	No		0	0	2		6																	0	1
M	55	Yes	Yes		0	0	2		1	22JUN2016:12:46:02.000	0	1	1	1	1			1								1	3	6	2	0	0	0	0	0	0	0	0	0	0	0	0	0	0	0	0		0
F	34	Yes	Yes		0	0	2		2	22JUN2016:12:46:58.000	0				1			1								1	3	5	2	0	0	0	0	0	0	1	0	0	0	0	0	0	0	0	0		2
M	7	Yes	No		0	0	2		3																	0	1
F	22	Yes	Yes		0	0	2		1	24JUN2016:16:28:06.000	0				1			1								1	3	5	1	0	0	0	0	0	0	0	0	0	0	0	0	0	0	0	0		0
F	5	Yes	No		0	0	2		2																	0	1
F	27	Yes	Yes		0	0	2		1																	1	3
M	30	Yes	Yes		0	0	2		2																	1	3
F	3	Yes	No		0	0	2		3																	0	1
F	2	Yes	No		0	0	2		4																	0	1
M	5	Yes	No		0	0	2		5																	0	1
M	23	Yes	Yes		0	0	2		1	23JUN2016:14:41:28.000	0				1			1								1	3	3	1	0	0	0	0	0	0	0	0	0	0	0	0	0	0	0	0		0
F	11	Yes	No		0	0	2		2																	0	1
F	3	Yes	No		0	0	2		3																	0	1
M	14	Yes	No		0	0	2		4																	0	1
F	30	Yes	Yes		0	0	2		1																	1	3
F	44	Yes	Yes		0	0	2		1	20JUN2016:14:59:49.000	0	0	0	0	1			1								1	3	5	2	0	0	0	0	0	0	1	0	0	0	0	0	0	0	0	0		2
M	25	Yes	Yes		0	0	2		2	20JUN2016:16:27:27.000	0				1			1								1	3	6	2	0	0	0	0	0	0	0	0	0	0	0	0	0	0	0	0		0
F	35	Yes	Yes		0	0	2		1	19JUN2016:18:09:58.000	0				1			1								1	3	6	2	0	0	0	0	0	0	0	0	0	0	0	0	0	0	0	0		0
F	12	Yes	No		0	0	2		2																	0	1
M	8	Yes	No		0	0	2		3																	0	1
F	45	Yes	Yes		0	0	2		1	19JUN2016:18:36:17.000	0				1			1								1	3	4	2	0	0	0	0	0	0	0	0	0	0	0	0	0	0	0	0		0
F	22	Yes	Yes		0	0	2		2	19JUN2016:18:39:28.000	0				1			1								1	3	6	1	0	0	0	0	0	0	0	0	0	0	0	0	0	0	0	0		0
M	18	Yes	Yes		0	0	2		3	20JUN2016:14:46:05.000	0				1			1								1	3	6	1	0	0	0	0	0	0	0	0	0	0	0	0	0	0	0	0		0
F	40	Yes	Yes		0	0	2		1	19JUN2016:18:52:30.000	0				1			1								1	3	5	4	0	0	0	0	0	0	0	0	0	0	0	0	0	0	0	0		0
M	18	Yes	Yes		0	0	2		2																	1	3
M	14	Yes	No		0	0	2		3																	0	1
M	37	Yes	Yes		0	0	2		1	19JUN2016:19:06:37.000	0				1			1								1	3	3	2	0	0	0	0	0	0	0	0	0	0	0	0	0	0	0	0		0
M	68	Yes	Yes		0	0	2		1	20JUN2016:12:12:02.000	0				1			1								1	3	2	2	0	0	0	0	0	0	0	0	0	0	0	0	0	0	0	0		0
F	33	Yes	Yes		0	0	2		1	19JUN2016:19:26:07.000	0				1			1								1	3	3	1	0	0	0	0	0	0	1	0	0	0	0	0	0	0	0	0		1
M	22	Yes	Yes		0	0	2		1	19JUN2016:19:27:05.000	0				1			1								1	3	6	1	0	0	0	0	0	0	0	0	0	0	0	0	0	0	0	0		0
M	41	Yes	Yes		0	0	2	722294186	1	20JUN2016:12:51:35.000	0	1	1	1	1			1								1	3	5	2	0	0	0	0	0	0	0	0	0	0	0	0	0	0	0	0		0
F	45	Yes	Yes		0	0	2		1	20JUN2016:13:01:00.000	0				1			1								1	3	3	2	0	0	0	0	0	0	0	0	0	0	0	0	0	0	0	0		0
M	52	Yes	Yes		0	0	2		2	20JUN2016:13:02:48.000	0				1			1								1	3	2	1	0	0	0	0	0	0	0	0	0	0	0	0	0	0	0	0		0
F	55	Yes	Yes		0	0	2		3	20JUN2016:13:05:28.000	0	1	1	1	1			1								1	3	4	2	1	2	1	0	0	0	1	0	0	0	0	0	0	0	0	0		2
F	34	Yes	Yes		0	0	2		4	20JUN2016:13:06:44.000	0				1			1								1	3	4	2	0	0	0	0	0	0	1	0	0	0	0	0	0	0	0	0		2
M	55	Yes	Yes		0	0	2		5	20JUN2016:17:14:41.000	0				1			1								1	3	2	2	1	1	0	0	0	0	1	0	0	0	0	0	0	0	0	0		2
F	26	Yes	Yes		0	0	2		1	20JUN2016:15:03:58.000	0				1			1								1	3	6	2	0	0	0	0	0	0	0	0	0	0	0	0	0	0	0	0		0
M	0	Yes	No		0	0	2		2																	0	1
F	21	Yes	Yes		0	0	2		1	24JUN2016:19:17:22.000	0	1	1	1	1			1								1	3	6	2	0	0	0	0	0	0	0	0	0	0	0	0	0	0	0	0		0
F	33	Yes	Yes		0	0	2		1	21JUN2016:18:11:57.000	0				1			1								1	3	6	2	0	0	0	0	0	0	1	0	0	0	0	0	0	0	0	0		2
M	11	Yes	No		0	0	2		2																	0	1
M	10	Yes	No		0	0	2		3																	0	1
M	0	Yes	No		0	0	2		4																	0	1
F	17	Yes	Yes		0	0	2		1	20JUN2016:15:22:18.000	1				1			1								1	3	3	1	0	0	0	0	0	0	0	0	0	0	0	0	0	0	0	0		0
F	3	Yes	No		0	0	2		2																	0	1
F	27	Yes	Yes		0	0	2		2	23JUN2016:16:56:35.000	0				1			1								1	3	4	1	0	0	0	0	0	0	0	0	0	0	0	0	0	0	0	0		0
F	27	Yes	Yes		0	0	2		3	21JUN2016:17:24:39.000	0				1			1								1	3	5	1	0	0	0	0	0	0	0	0	0	0	0	0	0	0	0	0		0
F	22	Yes	Yes		0	0	2		1																	1	3
F	21	Yes	Yes		0	0	2		1	20JUN2016:16:25:17.000	0				1			1								1	3	5	1	0	0	0	0	0	0	0	0	0	0	0	0	0	0	0	0		0
F	30	Yes	Yes		0	0	2		2	21JUN2016:15:15:24.000	0				1			1								1	3	6	1	0	0	0	0	0	0	0	0	0	0	0	0	0	0	0	0		0
F	0	Yes	No		0	0	2		3																	0	1
F	27	Yes	Yes		0	0	2		1	20JUN2016:15:08:45.000	0				1			1								1	3	3	1	0	0	0	0	0	0	1	0	0	0	0	0	0	0	0	0		2
F	29	Yes	Yes		0	0	2		2	20JUN2016:15:07:25.000	0				1			1								1	3	2	2	0	0	0	0	0	0	1	0	0	0	0	0	0	0	1	0	asymatic	2
F	31	Yes	Yes		0	0	2		1	20JUN2016:16:00:27.000	0				1			1								1	3	5	2	0	0	0	0	0	0	0	0	0	0	0	0	0	0	0	0		0
M	34	Yes	Yes		0	0	2		2																	1	3
M	6	Yes	No		0	0	2		3																	0	1
F	0	Yes	No		0	0	2		4																	0	1
F	20	Yes	Yes		0	0	2		1	23JUN2016:16:23:49.000	0				1			1								1	3	5	1	0	0	0	0	0	0	0	0	0	0	0	0	0	0	0	0		0
M	50	Yes	Yes		0	0	2		2																	1	3
F	45	Yes	Yes		0	0	2		3																	1	3
F	16	Yes	Yes		0	0	2		4	23JUN2016:17:24:27.000	0				1			1								1	3	4	1	0	0	0	0	0	0	0	0	0	0	0	0	0	0	0	0		0
M	8	Yes	No		0	0	2		5																	0	1
M	0	Yes	No		0	0	2		6																	0	1
F	40	Yes	Yes		0	0	2		1	20JUN2016:15:50:21.000	0				1			1								1	3	3	2	0	0	0	0	0	0	0	0	0	0	0	0	0	0	0	0		0
F	33	Yes	Yes		0	0	2		1	20JUN2016:15:48:36.000	0	1	1	1	1			1								1	3	6	2	1	1	0	0	0	0	0	0	0	0	0	0	0	0	0	0		2
M	26	Yes	Yes		0	0	2		1																	1	3
F	25	Yes	Yes		0	0	2		1	24JUN2016:16:41:03.000	0				1			1								1	3	5	2	1	1	0	0	0	0	0	0	0	0	0	0	0	0	0	0		2
M	0	Yes	No		0	0	2		2																	0	1
M	3	Yes	No		0	0	2		3																	0	1
F	7	Yes	No		0	0	2		4																	0	1
F	37	Yes	Yes		0	0	2		1	16JUN2016:19:15:30.000	0	0	0	0	1			1								1	3	3	2	0	0	0	0	0	0	0	0	0	0	0	0	0	0	1	0	BP	2
M	17	Yes	Yes		0	0	2		2																	1	3
M	11	Yes	No		0	0	2		3																	0	1
M	0	Yes	No		0	0	2		4																	0	1
F	24	Yes	Yes		0	0	2		5	17JUN2016:14:27:02.000	0				1			1								1	3	4	1	0	0	0	0	0	0	0	0	0	0	0	0	0	0	0	0		0
M	33	Yes	Yes		0	0	2		1																	1	3
F	30	Yes	Yes		0	0	2		2	16JUN2016:17:56:15.000	0				1			1								1	3	6	2	0	0	0	0	0	0	0	0	0	0	0	0	0	0	0	0		0
M	30	Yes	Yes		0	0	2		1	18JUN2016:14:39:00.000	0				1			1								1	3	5	2	0	0	0	0	0	0	0	0	0	0	0	0	0	0	0	0		0
F	26	Yes	Yes		0	0	2		2	16JUN2016:19:08:33.000	0				1			1								1	3	4	2	0	0	0	0	0	0	0	0	0	0	0	0	0	0	0	0		0
M	45	No	No		0	0	1		1																	1	2
F	35	Yes	Yes		0	0	2		2	17JUN2016:14:05:49.000	0				1			1								1	3	5	2	0	0	0	0	0	0	0	0	0	0	0	0	0	0	0	0		0
M	13	Yes	No		0	0	2		3																	0	1
M	6	Yes	No		0	0	2		4																	0	1
F	1	Yes	No		0	0	2		5																	0	1
F	28	Yes	Yes		0	0	2		1	16JUN2016:18:45:10.000	0				1			1								1	3	3	2	0	0	0	0	0	0	0	0	0	0	0	0	0	0	0	0		0
M	46	No	No		0	0	1		2																	1	2
M	13	Yes	No		0	0	2		3																	0	1
F	8	Yes	No		0	0	2		4																	0	1
M	2	Yes	No		0	0	2		5																	0	1
M	45	Yes	Yes		0	0	2		6	21JUN2016:12:50:16.000	0				1			1								1	3	6	2	0	0	0	0	0	0	0	0	0	0	0	0	0	0	0	0		0
F	30	Yes	Yes		0	0	2		1	17JUN2016:15:13:10.000	0				1			1								1	3	4	4	0	0	0	0	0	0	0	0	0	0	0	0	0	0	0	0		0
F	19	Yes	Yes		0	0	2		2	17JUN2016:12:58:40.000	0	1	1	1	1			1								1	3	3	2	1	2	1	0	0	0	1	0	0	0	0	0	0	0	0	0		2
M	39	Yes	Yes		0	0	2		1																	1	3
F	28	Yes	Yes		0	0	2		2	17JUN2016:17:40:10.000	0				1			1								1	3	6	2	0	0	0	0	0	0	0	0	0	0	0	0	0	0	0	0		0
M	2	Yes	No		0	0	2		3																	0	1
F	70	Yes	Yes		0	0	2		1	23JUN2016:17:36:46.000	0	1	1	1	1			1								1	3	3	4	0	0	0	0	0	0	1	0	0	0	0	0	0	0	0	0		2
F	40	Yes	Yes		0	0	2		2	23JUN2016:17:48:48.000	0				1			1								1	3	2	3	0	0	0	0	0	0	1	0	0	0	0	0	0	0	0	0		2
F	45	Yes	Yes		0	0	2		1	23JUN2016:15:05:12.000	0				1			1								1	3	3	3	0	0	0	0	0	0	0	0	0	0	0	0	0	0	0	0		0
F	19	Yes	Yes		0	0	2		2	22JUN2016:15:13:51.000	0				1			1								1	3	5	1	0	0	0	0	0	0	0	0	0	0	0	0	0	0	0	0		0
M	70	Yes	Yes		0	0	2		1	17JUN2016:11:32:16.000	0				1			1								1	3	6	2	0	0	0	0	0	0	0	0	0	0	0	0	0	0	0	0		0
F	70	No	No		0	0	1		2																	1	2
F	46	Yes	Yes		0	0	2		1	22JUN2016:17:15:30.000	0				1			1								1	3	4	1	1	1	0	0	0	0	1	0	0	0	0	0	0	0	0	0		2
F	25	Yes	Yes		0	0	2		2	25JUN2016:17:23:48.000	0				1			1								1	3	6	2	0	0	0	0	0	0	0	0	0	0	0	0	0	0	0	0		0
M	2	Yes	No		0	0	2		3																	0	1
F	19	Yes	Yes		0	0	2		4																	1	3
F	53	Yes	Yes		0	0	2		1	22JUN2016:18:00:14.000	0				1			1								1	3	2	2	0	0	0	0	0	0	0	0	0	0	0	0	0	0	0	0		0
M	30	Yes	Yes		0	0	2		2	22JUN2016:17:08:43.000	0				1			1								1	3	6	2	0	0	0	0	0	0	0	0	0	0	0	0	0	0	0	0		0
F	26	Yes	Yes		0	0	2		3																	1	3
F	22	Yes	Yes		0	0	2		4																	1	3
F	23	Yes	Yes		0	0	2		5	22JUN2016:18:03:09.000	0				1			1								1	3	5	1	0	0	0	0	0	0	0	0	0	0	0	0	0	0	0	0		0
F	12	Yes	No		0	0	2		6																	0	1
M	2	Yes	No		0	0	2		7																	0	1
M	1	Yes	No		0	0	2		8																	0	1
M	32	Yes	Yes		0	0	2		1																	1	3
F	28	Yes	Yes		0	0	2		2	16JUN2016:19:10:09.000	0				1			1								1	3	6	2	0	0	0	0	0	0	0	0	0	0	0	0	0	0	1	0	ankle pain	1
F	2	Yes	No		0	0	2		3																	0	1
F	7	Yes	No		0	0	2		4																	0	1
M	30	No	No		0	0	1		1																	1	2
F	24	Yes	Yes		0	0	2		2	25JUN2016:13:36:20.000	0				1			1								1	3	6	1	0	0	0	0	0	0	0	0	0	0	0	0	0	0	0	0		0
F	5	Yes	No		0	0	2		3																	0	1
M	32	No	No		0	0	1		1																	1	2
F	22	Yes	Yes		0	0	2		2	17JUN2016:14:04:12.000	0				1			1								1	3	5	2	0	0	0	0	0	0	0	0	0	0	0	0	0	0	0	0		0
M	1	Yes	No		0	0	2		3																	0	1
F	30	Yes	Yes		0	0	2		1	19JUN2016:11:55:23.000	0				1			1								1	3	3	3	0	0	0	0	0	0	0	0	0	0	0	0	0	0	0	0		0
M	21	Yes	Yes		0	0	2		2	17JUN2016:14:45:18.000	0				1			1								1	3	5	1	1	1	0	0	0	0	0	0	0	0	0	0	0	0	0	0		2
F	21	Yes	Yes		0	0	2		3	17JUN2016:15:08:03.000	0				1			1								1	3	3	1	0	0	0	0	0	0	0	0	0	0	0	0	0	0	0	0		0
F	7	Yes	No		0	0	2		4																	0	1
M	45	Yes	Yes		0	0	2		1	18JUN2016:12:06:05.000	0				1			1								1	3	5	2	0	0	0	0	0	0	0	0	0	0	0	0	0	0	0	0		0
F	27	Yes	Yes		0	0	2		1	18JUN2016:12:00:12.000	0	1	1	1	1			1								1	3	6	1	0	0	0	0	0	0	0	0	0	0	0	0	0	0	0	0		0
F	12	Yes	No		0	0	2		2																	0	1
F	8	Yes	No		0	0	2		3																	0	1
M	3	Yes	No		0	0	2		4																	0	1
F	25	Yes	Yes		0	0	2		1	17JUN2016:15:10:00.000	0				1			1								1	3	5	2	0	0	0	0	0	0	0	0	0	0	0	0	0	0	0	0		0
M	30	No	No		0	0	1		2																	1	2
M	44	Yes	Yes		0	0	2		1																	1	3
F	38	Yes	Yes		0	0	2		2	17JUN2016:14:47:57.000	0				1			1								1	3	6	2	0	0	0	0	0	0	0	0	0	0	0	0	0	0	0	0		0
M	8	Yes	No		0	0	2		3																	0	1
M	0	Yes	No		0	0	2		4																	0	1
F	35	Yes	Yes		0	0	2		1	18JUN2016:14:00:36.000	0				1			1								1	3	2	2	0	0	0	0	0	0	0	0	0	0	0	0	0	0	0	0		0
M	39	Yes	Yes		0	0	2		2	18JUN2016:15:23:14.000	0				1			1								1	3	4	2	0	0	0	0	0	0	0	0	0	0	0	0	0	0	0	0		0
M	19	Yes	Yes		0	0	2		3	24JUN2016:14:08:28.000	0				1			1								1	3	5	1	0	0	0	0	0	0	0	0	0	0	0	0	0	0	0	0		0
M	3	Yes	No		0	0	2		4																	0	1
M	45	Yes	Yes		0	0	2		1	19JUN2016:12:00:47.000	0				1			1								1	3	6	2	0	0	0	0	0	0	0	0	0	0	0	0	0	0	0	0		0
F	44	Yes	Yes		0	0	2		2																	1	3
M	9	Yes	No		0	0	2		3																	0	1
M	48	Yes	Yes		0	0	2		1	21JUN2016:12:57:14.000	0				1			1								1	3	6	2	0	0	0	0	0	0	0	0	0	0	0	0	0	0	0	0		0
F	43	Yes	Yes		0	0	2		2																	1	3
M	40	Yes	Yes		0	0	2		1	19JUN2016:13:11:12.000	0				1			1								1	3	5	2	0	0	0	0	0	0	0	0	0	0	0	0	0	0	0	0		0
F	32	Yes	Yes		0	0	2		2	19JUN2016:14:21:12.000	0				1			1								1	3	5	2	0	0	0	0	0	0	1	0	0	0	0	0	0	0	0	0		2
F	10	Yes	No		0	0	2		3																	0	1
F	40	Yes	Yes		0	0	2		1	18JUN2016:14:05:47.000	0				1			1								1	3	3	2	0	0	0	0	0	0	0	0	1	0	0	0	0	0	1	0	hypertensive	1
F	29	Yes	Yes		0	0	2		1	17JUN2016:15:47:49.000	0				1			1								1	3	6	1	0	0	0	0	0	0	0	0	0	0	0	0	0	0	0	0		0
F	26	Yes	Yes		0	0	2		2	18JUN2016:16:38:12.000	0				1			1								1	3	6	2	1	1	0	0	0	0	0	0	0	0	0	0	0	0	0	0		2
M	33	Yes	Yes		0	0	2		3	18JUN2016:18:53:26.000	0				1			1								1	3	5	2	0	0	0	0	0	0	0	0	0	0	0	0	0	0	0	0		0
M	38	Yes	Yes		0	0	2		1																	1	3
F	29	Yes	Yes		0	0	2		2	17JUN2016:18:12:20.000	0				1			1								1	3	5	2	0	0	0	0	0	0	1	0	0	0	0	0	0	0	0	0		2
M	36	Yes	Yes		0	0	2		3	17JUN2016:17:29:30.000	0				1			1								1	3	6	1	1	1	0	0	0	0	1	0	0	0	0	0	0	0	0	0		2
M	12	Yes	No		0	0	2		4																	0	1
F	0	Yes	No		0	0	2		5																	0	1
M	35	Yes	Yes		0	0	2		1																	1	3
F	30	Yes	Yes		0	0	2		2	17JUN2016:18:15:15.000	0				1			1								1	3	5	2	0	0	0	0	0	0	0	0	0	0	0	0	0	0	0	0		0
M	8	Yes	No		0	0	2		3																	0	1
F	2	Yes	No		0	0	2		4																	0	1
F	30	Yes	Yes		0	0	2		1	18JUN2016:17:17:52.000	0	0	0	0	1			1								1	3	3	2	0	0	0	0	0	0	0	0	0	0	0	0	0	0	0	0		0
F	12	Yes	No		0	0	2		2																	0	1
F	10	Yes	No		0	0	2		3																	0	1
F	5	Yes	No		0	0	2		4																	0	1
M	40	Yes	Yes		0	0	2		1																	1	3
F	38	Yes	Yes		0	0	2		2																	1	3
M	22	Yes	Yes		0	0	2		3																	1	3
F	14	Yes	No		0	0	2		4																	0	1
F	12	Yes	No		0	0	2		5																	0	1
F	0	Yes	No		0	0	2		6																	0	1
M	60	Yes	Yes		0	0	2		1	25JUN2016:16:12:24.000	0				1			1								1	3	5	2	0	0	0	0	0	0	0	0	0	0	0	0	0	0	0	0		0
F	24	Yes	Yes		0	0	2		2	17JUN2016:18:17:40.000	0				1			1								1	3	6	1	0	0	0	0	0	0	0	0	0	0	0	0	0	0	0	0		0
M	22	Yes	Yes		0	0	2		3	22JUN2016:17:43:03.000	0				1			1								1	3	6	1	0	0	0	0	0	0	0	0	0	0	0	0	0	0	0	0		0
F	37	Yes	Yes		0	0	2		1																	1	3
F	21	Yes	Yes		0	0	2		2																	1	3
F	20	Yes	Yes		0	0	2		1	18JUN2016:16:07:21.000	0	0	0	0	1			1								1	3	5	1	0	0	0	0	0	0	0	0	0	0	0	0	0	0	0	0		0
F	2	Yes	No		0	0	2		2																	0	1
F	25	No	No		0	0	1		3																	1	2
F	23	Yes	Yes		0	0	2		4	23JUN2016:17:13:11.000	0				1			1								1	3	6	2	1	1	0	0	0	0	0	0	0	0	0	0	0	0	0	0		2
M	37	No	No		0	0	1		1																	1	2
F	26	Yes	Yes		0	0	2		2	25JUN2016:17:17:02.000	0				1			1								1	3	4	2	0	0	0	0	0	0	0	0	0	0	0	0	0	0	0	0		0
F	6	Yes	No		0	0	2		3																	0	1
M	19	Yes	Yes		0	0	2		1																	1	3
F	23	Yes	Yes		0	0	2		1	18JUN2016:16:49:14.000	0				1			1								1	3	6	2	0	0	0	0	0	0	0	0	0	0	0	0	0	0	0	0		0
F	14	Yes	No		0	0	2		2																	0	1
M	1	Yes	No		0	0	2		3																	0	1
M	25	Yes	Yes		0	0	2		1	18JUN2016:16:58:08.000	0				1			1								1	3	4	1	0	0	0	0	0	0	0	0	0	0	0	0	0	0	0	0		0
M	32	Yes	Yes		0	0	2		1	18JUN2016:18:25:17.000	0				1			1								1	3	4	2	1	1	0	0	0	0	1	0	0	0	0	0	0	0	0	0		2
M	56	Yes	Yes		0	0	2		2	18JUN2016:17:43:05.000	0	1	1	1	1			1								1	3	5	2	1	2	1	0	0	0	0	0	0	0	0	0	0	0	0	0		2
F	23	Yes	Yes		0	0	2		1																	1	3
F	26	Yes	Yes		0	0	2		2	20JUN2016:15:27:08.000	0	1	1	1	1			1								1	3	6	1	0	0	0	0	0	0	0	0	0	0	0	0	0	0	0	0		0
F	36	Yes	Yes		0	0	2		1	19JUN2016:15:58:32.000	0				1			1								1	3	5	2	1	1	0	0	0	0	0	0	0	0	0	0	0	0	0	0		2
M	13	Yes	No		0	0	2		2																	0	1
M	5	Yes	No		0	0	2		3																	0	1
F	32	Yes	Yes		0	0	2		1	21JUN2016:14:54:15.000	0	1	1	1	1			1								1	3	5	2	0	0	0	0	0	0	0	0	0	0	0	0	0	0	0	0		0
F	8	Yes	No		0	0	2		2																	0	1
F	26	Yes	Yes		0	0	2		1	19JUN2016:16:57:13.000	0				1			1								1	3	6	1	0	0	0	0	0	0	0	0	0	0	0	0	0	0	0	0		0
F	6	Yes	No		0	0	2		2																	0	1
M	23	Yes	Yes		0	0	2		1	19JUN2016:17:29:38.000	0				1			1								1	3	6	1	0	0	0	0	0	0	0	0	0	0	0	0	0	0	0	0		0
F	28	Yes	Yes		0	0	2		2	19JUN2016:17:57:49.000	0				1			1								1	3	6	1	0	0	0	0	0	0	0	0	0	0	0	0	0	0	0	0		0
M	3	Yes	No		0	0	2		3																	0	1
F	30	Yes	Yes		0	0	2		1	20JUN2016:12:20:07.000	0				1			1								1	3	3	2	1	1	0	0	0	0	1	0	0	0	0	0	0	0	0	0		2
F	27	Yes	Yes		0	0	2		2																	1	3
F	30	Yes	Yes		0	0	2		1																	1	3
F	3	Yes	No		0	0	2		2																	0	1
F	30	Yes	Yes		0	0	2		1																	1	3
M	36	Yes	Yes		0	0	2		2																	1	3
M	1	Yes	No		0	0	2		3																	0	1
M	54	Yes	Yes		0	0	2		1	20JUN2016:16:33:07.000	0				1			1								1	3	6	2	0	0	0	0	0	0	0	0	0	0	0	0	0	0	0	0		0
F	23	Yes	Yes		0	0	2		2	19JUN2016:17:09:19.000	0				1			1								1	3	6	1	0	0	0	0	0	0	0	0	0	0	0	0	0	0	0	0		0
F	22	Yes	Yes		0	0	2		3	19JUN2016:17:06:01.000	0				1			1								1	3	6	1	0	0	0	0	0	0	0	0	0	0	0	0	0	0	0	0		0
F	20	Yes	Yes		0	0	2		4	19JUN2016:17:07:51.000	0				1			1								1	3	6	1	0	0	0	0	0	0	0	0	0	0	0	0	0	0	0	0		0
F	13	Yes	No		0	0	2		5																	0	1
F	11	Yes	No		0	0	2		6																	0	1
F	8	Yes	No		0	0	2		7																	0	1
M	35	Yes	Yes		0	0	2		1	18JUN2016:17:39:02.000	0				1			1								1	3	5	2	0	0	0	0	0	0	0	0	0	0	0	0	0	0	0	0		0
M	53	Yes	Yes		0	0	2		2	23JUN2016:13:35:26.000	0	1	1	1	1			1								1	3	2	2	1	2	0	0	0	0	1	0	0	0	0	0	0	0	0	0		2
F	54	Yes	Yes		0	0	2		1	18JUN2016:18:42:29.000	0	1	1	1	1			1								1	3	2	2	1	2	1	0	0	0	1	0	0	0	1	0	0	0	0	0		1
F	44	Yes	Yes		0	0	2		2	19JUN2016:18:54:03.000	0				1			1								1	3	6	2	0	0	0	0	0	0	0	0	0	0	0	0	0	0	0	0		0
M	32	Yes	Yes		0	0	2		1																	1	3
F	32	Yes	Yes		0	0	2		1	18JUN2016:18:31:25.000	0				1			1								1	3	6	2	0	0	0	0	0	0	0	0	0	0	0	0	0	0	0	0		0
F	59	Yes	Yes		0	0	2		1	19JUN2016:13:43:11.000	0				1			1								1	3	2	3	0	0	0	0	0	0	1	0	0	0	0	0	0	0	0	0		2
F	27	Yes	Yes		0	0	2		1																	1	3
F	3	Yes	No		0	0	2		2																	0	1
M	28	Yes	Yes		0	0	2		3																	1	3
F	21	Yes	Yes		0	0	2		1	19JUN2016:17:23:18.000	0				1			1								1	3	5	1	0	0	0	0	0	0	0	0	0	0	0	0	0	0	0	0		0
F	32	No	No		0	0	1		2																	1	2
M	34	Yes	Yes		0	0	2		1	19JUN2016:16:31:48.000	0				1			1								1	3	6	2	0	0	0	0	0	0	0	0	0	0	0	0	0	0	0	0		0
F	26	Yes	Yes		0	0	2		2	20JUN2016:19:18:48.000	0				1			1								1	3	6	2	0	0	0	0	0	0	0	0	0	0	0	0	0	0	0	0		0
M	4	Yes	No		0	0	2		3																	0	1
M	28	Yes	Yes		0	0	2		1																	1	3
F	27	Yes	Yes		0	0	2		2	25JUN2016:15:36:49.000	0	1	1	1				1								1	3	6	2	0	0	0	0	0	0	0	0	0	0	0	0	0	0	0	0		0
M	26	Yes	Yes		0	0	2		1	19JUN2016:13:56:21.000	0				1			1								1	3	6	2	0	0	0	0	0	0	0	0	0	0	0	0	0	0	0	0		0
F	26	Yes	Yes		0	0	2		2	19JUN2016:13:54:42.000	1	1	1	1				1								1	3	6	2	0	0	0	0	0	0	0	0	0	0	0	0	0	0	0	0		0
F	18	Yes	Yes		0	0	2		1																	1	3
F	23	Yes	Yes		0	0	2		1																	1	3
F	24	Yes	Yes		0	0	2		2																	1	3
F	24	Yes	Yes		0	0	2		1	19JUN2016:15:46:53.000	0				1			1								1	3	4	2	0	0	0	0	0	0	0	0	0	0	0	0	0	0	0	0		0
M	25	Yes	Yes		0	0	2		1	19JUN2016:19:05:06.000	0				1			1								1	3	5	2	0	0	0	0	0	0	0	0	0	0	0	0	0	0	0	0		0
F	19	Yes	Yes		0	0	2		2	19JUN2016:19:01:39.000	0				1			1								1	3	5	2	0	0	0	0	0	0	0	0	0	0	0	0	0	0	0	0		0
M	25	Yes	Yes		0	0	2		3	21JUN2016:18:32:53.000	0				1			1								1	3	6	2	0	0	0	0	0	0	0	0	0	0	0	0	0	0	0	0		0
F	20	Yes	Yes		0	0	2		4	21JUN2016:18:31:16.000	0				1			1								1	3	5	2	0	0	0	0	0	0	0	0	0	0	0	0	0	0	0	0		0
F	1	Yes	No		0	0	2		5																	0	1
F	50	Yes	Yes		0	0	2		1	19JUN2016:18:29:47.000	0				1			1								1	3	6	2	1	1	0	0	0	0	0	0	0	0	0	0	0	0	0	0		2
F	24	Yes	Yes		0	0	2		2	19JUN2016:18:25:19.000	0				1			1								1	3	6	1	0	0	0	0	0	0	0	0	0	0	0	0	0	0	0	0		0
F	22	Yes	Yes		0	0	2		3	19JUN2016:18:26:49.000	0				1			1								1	3	6	1	0	0	0	0	0	0	0	0	0	0	0	0	0	0	0	0		0
M	26	Yes	Yes		0	0	2		1	19JUN2016:17:28:00.000	0				1			1								1	3	6	1	0	0	0	0	0	0	0	0	0	0	0	0	0	0	0	0		0
F	24	Yes	Yes		0	0	2		2	19JUN2016:17:26:20.000	0				1			1								1	3	6	1	0	0	0	0	0	0	0	0	0	0	0	0	0	0	0	0		0
F	22	Yes	Yes		0	0	2		1	20JUN2016:14:20:06.000	0				1			1								1	3	5	2	0	0	0	0	0	0	0	0	0	0	0	0	0	0	0	0		0
M	11	Yes	No		0	0	2		2																	0	1
M	6	Yes	No		0	0	2		3																	0	1
M	2	Yes	No		0	0	2		4																	0	1
F	28	Yes	Yes		0	0	2		1																	1	3
F	3	Yes	No		0	0	2		2																	0	1
F	0	Yes	No		0	0	2		3																	0	1
F	27	Yes	Yes		0	0	2		1	20JUN2016:16:05:14.000	0				1			1								1	3	2	2	0	0	0	0	0	0	0	0	0	0	0	0	0	0	0	0		0
F	7	Yes	No		0	0	2		2																	0	1
F	36	No	No		0	0	1		3																	1	2
M	38	Yes	Yes		0	0	2		1	19JUN2016:19:28:26.000	0				1			1								1	3	6	2	0	0	0	0	0	0	0	0	0	0	0	0	0	0	0	0		0
F	68	Yes	Yes		0	0	2		1	20JUN2016:12:29:50.000	0	1	1	1	1			1								1	3	6	1	1	2	1	0	0	0	0	0	0	0	0	0	0	0	0	0		2
F	71	Yes	Yes		0	0	2		2	20JUN2016:12:26:48.000	0				1			1								1	3	3	2	0	0	0	0	0	0	0	0	0	0	0	0	0	0	0	0		0
F	19	Yes	Yes		0	0	2		1	20JUN2016:18:00:55.000	0				1			1								1	3	5	1	0	0	0	0	0	0	0	0	0	0	0	0	0	0	0	0		0
M	27	Yes	Yes		0	0	2		1	20JUN2016:14:13:23.000	0				1			1								1	3	5	2	0	0	0	0	0	0	1	0	0	0	0	0	0	0	0	0		2
F	27	Yes	Yes		0	0	2		1	20JUN2016:14:16:15.000	0				1			1								1	3	4	2	0	0	0	0	0	0	0	0	0	0	0	0	0	0	0	0		0
F	1	Yes	No		0	0	2		2																	0	1
M	54	Yes	Yes		0	0	2		1	20JUN2016:14:17:55.000	0				1			1								1	3	5	2	0	0	0	0	0	0	0	0	0	0	0	0	0	0	0	0		0
F	30	Yes	Yes		0	0	2		1	22JUN2016:17:41:28.000	0				1			1								1	3	5	1	0	0	0	0	0	0	1	0	0	0	0	0	0	0	0	0		2
F	27	Yes	Yes		0	0	2		1	20JUN2016:15:01:44.000	0				1			1								1	3	3	2	0	0	0	0	0	0	0	0	0	0	0	0	0	0	0	0		0
F	6	Yes	No		0	0	2		2																	0	1
M	3	Yes	No		0	0	2		3																	0	1
M	29	Yes	Yes		0	0	2		4																	1	3
M	52	Yes	Yes		0	0	2		1	20JUN2016:14:40:52.000	0				1			1								1	3	2	2	1	1	0	0	0	0	1	0	0	0	0	0	0	0	0	0		2
M	51	Yes	Yes		0	0	2		2	20JUN2016:14:38:40.000	0				1			1								1	3	5	2	0	0	0	0	0	0	0	0	0	0	0	0	0	0	0	0		0
F	45	Yes	Yes		0	0	2		3	20JUN2016:15:58:13.000	0				1			1								1	3	6	2	0	0	0	0	0	0	0	0	0	0	0	0	0	0	0	0		0
M	20	Yes	Yes		0	0	2		4	20JUN2016:16:21:03.000	0				1			1								1	3	5	1	0	0	0	0	0	0	0	0	0	0	0	0	0	0	0	0		0
M	26	Yes	Yes		0	0	2		1	20JUN2016:14:48:36.000	0				1			1								1	3	2	1	0	0	0	0	0	0	0	0	0	0	0	0	0	0	0	0		0
M	25	Yes	Yes		0	0	2		2	20JUN2016:14:50:57.000	0				1			1								1	3	2	1	0	0	0	0	0	0	0	0	0	0	0	0	0	0	0	0		0
F	44	Yes	Yes		0	0	2		1	20JUN2016:16:31:08.000	0				1			1								1	3	6	1	0	0	0	0	0	0	0	0	0	0	0	0	0	0	0	0		0
F	22	Yes	Yes		0	0	2		2	20JUN2016:15:44:14.000	0				1			1								1	3	5	1	0	0	0	0	0	0	0	0	0	0	0	0	0	0	0	0		0
M	1	No	No		0	0	1		3																	0	0
F	8	Yes	No		0	0	2		4																	0	1
F	54	Yes	Yes		0	0	2		5	20JUN2016:17:25:00.000	0				1			1								1	3	6	2	1	1	0	0	0	0	1	0	0	0	0	0	0	0	0	0		1
F	29	Yes	Yes		0	0	2		1	20JUN2016:14:57:44.000	0				1			1								1	3	6	1	0	0	0	0	0	0	0	0	0	0	0	0	0	0	0	0		0
F	45	Yes	Yes		0	0	2		2	20JUN2016:17:27:07.000	0				1			1								1	3	3	2	0	0	0	0	0	0	1	0	0	0	0	0	0	0	0	0		2
F	38	Yes	Yes		0	0	2		1	20JUN2016:18:22:33.000	0				1			1								1	3	4	2	0	0	0	0	0	0	0	0	0	0	0	0	0	0	0	0		0
F	30	Yes	Yes		0	0	2		2	21JUN2016:18:49:56.000	0				1			1								1	3	6	2	0	0	0	0	0	0	0	0	0	0	0	0	0	0	0	0		0
F	25	Yes	Yes		0	0	2		1	20JUN2016:14:52:59.000	0				1			1								1	3	3	2	0	0	0	0	0	0	0	0	0	0	0	0	0	0	0	0		0
F	27	Yes	Yes		0	0	2		2																	1	3
F	26	Yes	Yes		0	0	2		1	20JUN2016:14:44:46.000	0				1			1								1	3	5	2	0	0	0	0	0	0	0	0	0	0	0	0	0	0	0	0		0
M	28	No	No		0	0	1		2																	1	2
F	2	Yes	No		0	0	2		3																	0	1
F	22	Yes	Yes		0	0	2		1	20JUN2016:16:48:37.000	0				1			1								1	3	5	2	0	0	0	0	0	0	0	0	0	0	0	0	0	0	0	0		0
F	2	Yes	No		0	0	2		2																	0	1
F	42	Yes	Yes		0	0	2		1	20JUN2016:16:59:15.000	0				1			1								1	3	5	2	0	0	0	0	0	0	1	0	0	0	0	0	0	0	0	0		2
M	45	Yes	Yes		0	0	2		2	24JUN2016:13:59:29.000	0				1			1								1	3	4	2	0	0	0	0	0	0	0	0	0	0	0	0	0	0	0	0		0
F	19	Yes	Yes		0	0	2		3	25JUN2016:16:57:09.000	0				1			1								1	3	6	1	0	0	0	0	0	0	1	0	0	0	0	0	0	0	0	0		2
M	16	Yes	Yes		0	0	2		4																	1	3
M	16	Yes	Yes		0	0	2		5																	1	3
F	55	Yes	Yes		0	0	2		1	20JUN2016:17:30:54.000	0				1			1								1	3	4	1	0	0	0	0	0	0	0	0	0	0	0	0	0	0	0	0		0
F	25	Yes	Yes		0	0	2		2	20JUN2016:17:29:21.000	0				1			1								1	3	5	2	0	0	0	0	0	0	0	0	0	0	0	0	0	0	0	0		0
M	21	Yes	Yes		0	0	2		3	23JUN2016:14:30:12.000	0				1			1								1	3	4	1	0	0	0	0	0	0	0	0	0	0	0	0	0	0	0	0		0
F	27	Yes	Yes		0	0	2		4	21JUN2016:18:35:24.000	0				1			1								1	3	5	2	0	0	0	0	0	0	1	0	0	0	0	0	0	0	0	0		2
F	35	Yes	Yes		0	0	2		5	22JUN2016:17:24:20.000	0				1			1								1	3	6	2	0	0	0	0	0	0	0	0	0	0	0	0	0	0	0	0		0
F	0	Yes	No		0	0	2		6																	0	1
M	23	Yes	Yes		0	0	2		1	20JUN2016:17:40:08.000	0				1			1								1	3	6	1	0	0	0	0	0	0	0	0	0	0	0	0	0	0	0	0		0
M	24	Yes	Yes		0	0	2		2	20JUN2016:17:32:56.000	0				1			1								1	3	5	1	0	0	0	0	0	0	0	0	0	0	0	0	0	0	0	0		0
F	39	Yes	Yes		0	0	2		1	21JUN2016:18:37:16.000	0				1			1								1	3	4	2	0	0	0	0	0	0	0	0	0	0	0	0	0	0	0	0		0
F	36	Yes	Yes		0	0	2		2	22JUN2016:12:55:16.000	0				1			1								1	3	5	2	0	0	0	0	0	0	0	0	0	0	0	0	0	0	0	0		0
F	32	Yes	Yes		0	0	2		3	21JUN2016:18:55:39.000	0				1			1								1	3	5	2	0	0	0	0	0	0	0	0	0	0	0	0	0	0	0	0		0
M	38	Yes	Yes		0	0	2		1	21JUN2016:17:26:01.000	0				1			1								1	3	5	2	1	1	0	0	0	0	1	0	0	0	0	0	0	0	0	0		2
F	35	Yes	Yes		0	0	2		2	21JUN2016:16:32:01.000	0				1			1								1	3	3	2	0	0	0	0	0	0	0	0	0	0	0	0	0	0	0	0		0
M	30	Yes	Yes		0	0	2		3	21JUN2016:17:28:34.000	0				1			1								1	3	4	2	0	0	0	0	0	0	0	0	0	0	0	0	0	0	0	0		0
M	3	Yes	No		0	0	2		4																	0	1
M	32	Yes	Yes		0	0	2		1	21JUN2016:18:22:31.000	0				1			1								1	3	3	2	0	0	0	0	0	0	0	0	0	0	0	0	0	0	0	0		0
F	29	Yes	Yes		0	0	2		1	21JUN2016:16:24:05.000	0				1			1								1	3	5	1	0	0	0	0	0	0	1	0	0	0	0	0	0	0	0	0		2
F	30	Yes	Yes		0	0	2		2	21JUN2016:16:21:07.000	0				1			1								1	3	5	2	0	0	0	0	0	0	0	0	0	0	0	0	0	0	0	0		0
F	45	Yes	Yes		0	0	2		3	21JUN2016:16:47:52.000	0				1			1								1	3	4	3	0	0	0	0	0	0	0	0	0	0	0	0	0	0	0	0		0
F	48	Yes	Yes		0	0	2		4	21JUN2016:16:49:33.000	0	0	0	0	1			1								1	3	5	2	0	0	0	0	0	0	0	0	0	0	0	0	0	0	0	0		0
F	30	Yes	Yes		0	0	2		5	21JUN2016:16:25:24.000	0				1			1								1	3	3	2	0	0	0	0	0	0	0	0	0	0	0	0	0	0	0	0		0
F	25	Yes	Yes		0	0	2		6	21JUN2016:17:52:21.000	0				1			1								1	3	4	1	1	1	0	0	0	0	1	0	0	0	0	0	0	0	0	0		2
F	19	Yes	Yes		0	0	2		7	22JUN2016:18:40:58.000	1				1			1								1	3	6	1	1	1	0	0	0	0	0	0	0	0	0	0	0	0	0	0		2
F	18	Yes	Yes		0	0	2		8	22JUN2016:18:42:57.000	0				1			1								1	3	6	1	0	0	0	0	0	0	0	0	0	0	0	0	0	0	0	0		0
F	29	Yes	Yes		0	0	2		1	21JUN2016:16:33:17.000	0				1			1								1	3	3	2	1	1	0	0	0	0	1	0	0	0	0	0	0	0	0	0		2
F	35	Yes	Yes		0	0	2		2	21JUN2016:16:38:33.000	0				1			1								1	3	3	1	0	0	0	0	0	0	1	0	0	0	0	0	0	0	0	0		2
M	38	Yes	Yes		0	0	2		3	21JUN2016:16:22:44.000	0				1			1								1	3	5	2	1	1	0	0	0	0	0	0	0	0	0	0	0	0	0	0		2
F	9	Yes	No		0	0	2		4																	0	1
M	6	Yes	No		0	0	2		5																	0	1
M	41	Yes	Yes		0	0	2		1	21JUN2016:16:45:13.000	0				1			1								1	3	3	2	0	0	0	0	0	0	0	0	0	0	0	0	0	0	0	0		0
F	38	Yes	Yes		0	0	2		2	21JUN2016:17:06:36.000	0				1			1								1	3	4	2	0	0	0	0	0	0	0	0	0	0	0	0	0	0	0	0		0
M	38	Yes	Yes		0	0	2		3	21JUN2016:17:48:40.000	0	1	1	1	1			1								1	3	2	3	1	2	1	0	0	0	1	0	0	0	0	0	0	0	0	0		2
F	64	Yes	Yes		0	0	2		4	22JUN2016:12:26:05.000	0	0	0	0	1			1								1	3	2	2	0	0	0	0	0	0	1	0	0	0	0	0	0	0	1	0	bp	2
F	23	Yes	Yes		0	0	2		1	21JUN2016:19:12:07.000	0				1			1								1	3	3	2	0	0	0	0	0	0	0	0	0	0	0	0	0	0	0	0		0
M	30	Yes	Yes		0	0	2		2	21JUN2016:19:10:31.000	0				1			1								1	3	3	2	0	0	0	0	0	0	0	0	0	0	0	0	0	0	0	0		0
M	4	Yes	No		0	0	2		3																	0	1
F	43	Yes	Yes		0	0	2		1	25JUN2016:10:56:10.000	0				1			1								1	3	5	2	0	0	0	0	0	0	0	0	0	0	0	0	0	0	0	0		0
M	32	Yes	Yes		0	0	2		2	21JUN2016:16:40:14.000	0	1	1	1	1			1								1	3	2	2	0	0	0	0	0	0	0	0	0	0	0	0	0	0	0	0		0
M	46	Yes	Yes		0	0	2		3	22JUN2016:15:37:07.000	0				1			1								1	3	6	2	1	1	0	0	0	0	0	0	0	0	0	0	0	0	0	0		2
M	3	Yes	No		0	0	2		4																	0	1
F	23	Yes	Yes		0	0	2		1	21JUN2016:16:43:54.000	0				1			1								1	3	3	1	0	0	0	0	0	0	0	0	0	0	0	0	0	0	0	0		0
M	45	No	No		0	0	1		2																	1	2
F	40	No	No		0	0	1		3																	1	2
F	20	No	No		0	0	1		4																	1	2
M	46	Yes	Yes		0	0	2		1	21JUN2016:16:46:23.000	0				1			1								1	3	3	2	0	0	0	0	0	0	0	0	0	0	0	0	0	0	0	0		0
F	42	Yes	Yes		0	0	2		2	23JUN2016:13:51:30.000	0				1			1								1	3	2	2	0	0	0	0	0	0	0	0	0	0	0	0	0	0	0	0		0
F	12	Yes	No		0	0	2		3																	0	1
M	4	Yes	No		0	0	2		4																	0	1
M	52	Yes	Yes		0	0	2		1	21JUN2016:17:11:47.000	0				1			1								1	3	3	2	0	0	0	0	0	0	0	0	0	0	0	0	0	0	0	0		0
M	23	No	No		0	0	1		2																	1	2
M	20	Yes	Yes		0	0	2		3	21JUN2016:17:15:43.000	0				1			1								1	3	5	1	0	0	0	0	0	0	0	0	0	0	0	0	0	0	0	0		0
M	8	Yes	No		0	0	2		4																	0	1
M	28	Yes	Yes		0	0	2		1	21JUN2016:17:40:35.000	0				1			1								1	3	2	2	1	1	0	0	0	0	0	0	0	0	0	0	0	0	0	0		2
F	15	Yes	Yes		0	0	2		2	21JUN2016:18:04:50.000	0				1			1								1	3	2	1	0	0	0	0	0	0	0	0	0	0	0	0	0	0	0	0		0
F	15	Yes	Yes		0	0	2		3	21JUN2016:18:13:45.000	0				1			1								1	3	3	1	0	0	0	0	0	0	0	0	0	0	0	0	0	0	0	0		0
F	17	Yes	Yes		0	0	2		4	21JUN2016:18:47:33.000	0				1			1								1	3	4	1	0	0	0	0	0	0	0	0	0	0	0	0	0	0	0	0		0
F	18	Yes	Yes		0	0	2		5	21JUN2016:18:57:57.000	0				1			1								1	3	4	1	0	0	0	0	0	0	0	0	0	0	0	0	0	0	0	0		0
M	15	Yes	Yes		0	0	2		6	21JUN2016:17:38:05.000	0				1			1								1	3	3	1	1	1	0	0	0	0	1	0	0	0	0	0	0	0	0	0		2
F	15	Yes	Yes		0	0	2		7	21JUN2016:18:09:50.000	0				1			1								1	3	2	1	0	0	0	0	0	0	0	0	0	0	0	0	0	0	0	0		0
F	16	Yes	Yes		0	0	2		8	21JUN2016:18:15:46.000	0				1			1								1	3	3	1	1	1	0	0	0	0	1	0	0	0	0	0	0	0	0	0		2
F	16	Yes	Yes		0	0	2		9	21JUN2016:19:17:18.000	0				1			1								1	3	3	1	0	0	0	0	0	0	0	0	0	0	0	0	0	0	0	0		0
F	46	Yes	Yes		0	0	2		10	21JUN2016:17:39:23.000	0				1			1								1	3	6	2	0	0	0	0	0	0	0	0	0	0	0	0	0	0	0	0		0
F	21	Yes	Yes		0	0	2		11	23JUN2016:13:32:29.000	0				1			1								1	3	5	1	0	0	0	0	0	0	0	0	0	0	0	0	0	0	0	0		0
M	31	Yes	Yes		0	0	2		1	21JUN2016:17:45:59.000	0				1			1								1	3	5	2	0	0	0	0	0	0	0	0	0	0	0	0	0	0	0	0		0
F	25	No	No		0	0	1		2																	1	2
F	7	Yes	No		0	0	2		3																	0	1
F	25	Yes	Yes		0	0	2		1	22JUN2016:17:11:31.000	0				1			1								1	3	3	2	0	0	0	0	0	0	0	0	0	0	0	0	0	0	0	0		0
F	10	Yes	No		0	0	2		2																	0	1
F	25	No	No		0	0	1		3																	1	2
M	49	Yes	Yes		0	0	2		1	17JUN2016:13:48:55.000	0	1	1	1	1			1								1	3	4	2	0	0	0	0	0	0	1	0	0	0	0	0	0	0	0	0		1
F	34	Yes	Yes		0	0	2		2	17JUN2016:13:09:18.000	0				1			1								1	3	5	2	0	0	0	0	0	0	0	0	0	0	0	0	0	0	0	0		0
F	12	Yes	No		0	0	2		3																	0	1
M	10	Yes	No		0	0	2		4																	0	1
F	8	Yes	No		0	0	2		5																	0	1
M	6	Yes	No		0	0	2		6																	0	1
F	4	Yes	No		0	0	2		7																	0	1
F	46	Yes	Yes		0	0	2		1																	1	3
F	20	Yes	Yes		0	0	2		2	22JUN2016:13:45:44.000	0				1			1								1	3	6	1	0	0	0	0	0	0	0	0	0	0	0	0	0	0	0	0		0
M	70	Yes	Yes		0	0	2		1	17JUN2016:14:02:19.000	0				1			1								1	3	6	2	0	0	0	0	0	0	0	0	0	0	0	0	0	0	1	0	DM,HPT	2
F	65	Yes	Yes		0	0	2		2	17JUN2016:16:58:44.000	0				1			1								1	3	5	2	0	0	0	0	0	0	0	0	0	0	0	0	0	0	0	0		0
M	42	No	No		0	0	1		3																	1	2
M	28	Yes	Yes		0	0	2		4																	1	3
F	60	Yes	Yes		0	0	2		1	24JUN2016:17:46:12.000	0				1			1								1	3	5	1	0	0	0	0	0	0	0	0	0	0	0	0	0	0	0	0		0
F	23	Yes	Yes		0	0	2		2	22JUN2016:17:45:10.000	0				1			1								1	3	6	1	0	0	0	0	0	0	0	0	0	0	0	0	0	0	0	0		0
M	25	Yes	Yes		0	0	2		1	22JUN2016:18:30:53.000	0				1			1								1	3	6	2	0	0	0	0	0	0	0	0	0	0	0	0	0	0	0	0		0
F	20	Yes	Yes		0	0	2		2	21JUN2016:15:11:27.000	0				1			1								1	3	5	2	0	0	0	0	0	0	0	0	0	0	0	0	0	0	0	0		0
F	23	Yes	Yes		0	0	2		1	19JUN2016:12:15:07.000	0				1			1								1	3	6	1	0	0	0	0	0	0	0	0	0	0	0	0	0	0	0	0		0
F	45	Yes	Yes		0	0	2		2	19JUN2016:12:10:51.000	0				1			1								1	3	6	2	0	0	0	0	0	0	0	0	0	0	0	0	0	0	0	0		0
M	47	Yes	Yes		0	0	2		1	22JUN2016:16:57:04.000	0				1			1								1	3	6	2	0	0	0	0	0	0	0	0	0	0	0	0	0	0	0	0		0
F	42	Yes	Yes		0	0	2		2	22JUN2016:17:03:21.000	0				1			1								1	3	5	2	0	0	0	0	0	0	1	0	0	0	0	0	0	0	0	0		2
F	23	Yes	Yes		0	0	2		3	22JUN2016:15:52:39.000	0				1			1								1	3	6	1	0	0	0	0	0	0	0	0	0	0	0	0	0	0	0	0		0
M	19	Yes	Yes		0	0	2		4	21JUN2016:15:12:56.000	0				1			1								1	3	6	1	0	0	0	0	0	0	0	0	0	0	0	0	0	0	0	0		0
M	30	Yes	Yes		0	0	2		1	18JUN2016:17:01:20.000	0				1			1								1	3	6	2	0	0	0	0	0	0	0	0	0	0	0	0	0	0	0	0		0
F	23	Yes	Yes		0	0	2		2	18JUN2016:17:00:01.000	0				1			1								1	3	6	2	0	0	0	0	0	0	0	0	0	0	0	0	0	0	0	0		0
M	0	Yes	No		0	0	2		3																	0	1
M	40	Yes	Yes		0	0	2		1	19JUN2016:17:03:27.000	0				1			1								1	3	5	2	0	0	0	0	0	0	0	0	0	0	0	0	0	0	0	0		0
F	35	Yes	Yes		0	0	2		2	18JUN2016:15:41:42.000	0				1			1								1	3	5	2	0	0	0	0	0	0	1	0	0	0	0	0	0	0	0	0		2
F	12	Yes	No		0	0	2		3																	0	1
M	10	Yes	No		0	0	2		4																	0	1
F	7	Yes	No		0	0	2		5																	0	1
M	4	Yes	No		0	0	2		6																	0	1
M	53	Yes	Yes		0	0	2		1	18JUN2016:14:20:52.000	0				1			1								1	3	5	2	0	0	0	0	0	0	0	0	0	0	0	0	0	0	0	0		0
F	12	Yes	No		0	0	2		2																	0	1
M	15	Yes	Yes		0	0	2		3	18JUN2016:14:23:46.000	0				1			1								1	3	2	1	0	0	0	0	0	0	0	0	0	0	0	0	0	0	0	0		0
F	26	Yes	Yes		0	0	2		1																	1	3
F	18	Yes	Yes		0	0	2		2																	1	3
F	9	Yes	No		0	0	2		3																	0	1
M	2	Yes	No		0	0	2		4																	0	1
M	65	Yes	Yes		0	0	2		1																	1	3
F	29	Yes	Yes		0	0	2		1	18JUN2016:16:11:41.000	0				1			1								1	3	6	1	0	0	0	0	0	0	0	0	0	0	0	0	0	0	0	0		0
F	30	Yes	Yes		0	0	2		1	18JUN2016:16:18:09.000	0				1			1								1	3	5	2	0	0	0	0	0	0	0	0	0	0	0	0	0	0	0	0		0
M	40	Yes	Yes		0	0	2		2																	1	3
M	4	Yes	No		0	0	2		3																	0	1
M	0	Yes	No		0	0	2		4																	0	1
F	19	Yes	Yes		0	0	2		5	19JUN2016:14:52:25.000	0				1			1								1	3	3	1	0	0	0	0	0	0	0	0	0	0	0	0	0	0	0	0		0
F	20	Yes	Yes		0	0	2		6	18JUN2016:18:01:27.000	0				1			1								1	3	5	1	0	0	0	0	0	0	0	0	0	0	0	0	0	0	0	0		0
F	45	Yes	Yes		0	0	2		1	20JUN2016:12:48:33.000	0				1			1								1	3	5	1	0	0	0	0	0	0	0	0	0	0	0	0	0	0	0	0		0
F	76	Yes	Yes		0	0	2		2	20JUN2016:14:36:31.000	0				1			1								1	3	2	2	0	0	0	0	0	0	0	0	0	0	0	0	0	0	0	0		0
F	24	Yes	Yes		0	0	2		1	19JUN2016:17:39:03.000	0				1			1								1	3	5	1	0	0	0	0	0	0	0	0	0	0	0	0	0	0	0	0		0
M	65	Yes	Yes		0	0	2		2	19JUN2016:14:35:30.000	0				1			1								1	3	3	2	0	0	0	0	0	0	0	0	0	0	0	0	0	0	0	0		0
F	26	Yes	Yes		0	0	2		3	19JUN2016:17:31:58.000	1				1			1								1	3	4	1	1	1	0	0	0	0	0	0	0	0	0	0	0	0	0	0		2
M	2	Yes	No		0	0	2		4																	0	1
F	2	Yes	No		0	0	2		5																	0	1
F	34	Yes	Yes		0	0	2		1	20JUN2016:12:13:39.000	0				1			1								1	3	5	2	1	1	0	0	0	0	0	0	0	0	0	0	0	0	0	0		2
M	11	Yes	No		0	0	2		2																	0	1
M	3	Yes	No		0	0	2		3																	0	1
M	25	Yes	Yes		0	0	2		1																	1	3
F	23	Yes	Yes		0	0	2		1																	1	3
F	32	Yes	Yes		0	0	2		2	18JUN2016:16:54:11.000	0				1			1								1	3	5	1	0	0	0	0	0	0	1	0	0	0	0	0	0	0	0	0		2
F	22	Yes	Yes		0	0	2		3	18JUN2016:16:51:57.000	0				1			1								1	3	2	1	0	0	0	0	0	0	1	0	0	0	0	0	0	0	0	0		2
F	36	Yes	Yes		0	0	2		1																	1	3
M	53	Yes	Yes		0	0	2		1																	1	3
F	18	Yes	Yes		0	0	2		2																	1	3
M	30	Yes	Yes		0	0	2		1	25JUN2016:14:30:38.000	0				1			1								1	3	6	2	0	0	0	0	0	0	0	0	0	0	0	0	0	0	0	0		0
M	35	Yes	Yes		0	0	2		1	19JUN2016:14:12:22.000	0				1			1								1	3	3	2	0	0	0	0	0	0	0	0	0	0	0	0	0	0	0	0		0
F	23	Yes	Yes		0	0	2		2	19JUN2016:14:13:45.000	0				1			1								1	3	3	2	0	0	0	0	0	0	0	0	0	0	0	0	0	0	0	0		0
M	1	Yes	No		0	0	2		3																	0	1
M	27	Yes	Yes		0	0	2		1																	1	3
F	24	Yes	Yes		0	0	2		2	19JUN2016:16:02:35.000	0				1			1								1	3	5	2	0	0	0	0	0	0	0	0	0	0	0	0	0	0	0	0		0
F	1	Yes	No		0	0	2		3																	0	1
M	32	Yes	Yes		0	0	2		1																	1	3
F	25	Yes	Yes		0	0	2		2																	1	3
F	2	Yes	No		0	0	2		3																	0	1
M	40	Yes	Yes		0	0	2		1	19JUN2016:14:59:03.000	0				1			1								1	3	6	2	0	0	0	0	0	0	0	0	0	0	0	0	0	0	0	0		0
F	29	Yes	Yes		0	0	2		2	21JUN2016:13:57:56.000	0				1			1								1	3	6	2	1	1	0	0	0	0	1	0	0	0	0	0	0	0	0	0		2
M	48	Yes	Yes		0	0	2		1	19JUN2016:14:56:41.000	0				1			1								1	3	6	2	1	1	0	0	0	0	0	0	0	0	0	0	0	0	0	0		2
M	22	Yes	Yes		0	0	2		1	22JUN2016:17:06:11.000	0				1			1								1	3	6	1	0	0	0	0	0	0	0	0	0	0	0	0	0	0	0	0		0
M	33	Yes	Yes		0	0	2		2																	1	3
M	30	Yes	Yes		0	0	2		1	19JUN2016:14:09:56.000	0				1			1								1	3	6	2	0	0	0	0	0	0	0	0	0	0	0	0	0	0	0	0		0
M	34	Yes	Yes		0	0	2		1	25JUN2016:12:50:18.000	0				1			1								1	3	6	2	0	0	0	0	0	0	0	0	0	0	0	0	0	0	0	0		0
M	30	Yes	Yes		0	0	2		1																	1	3
F	22	Yes	Yes		0	0	2		1	22JUN2016:16:54:16.000	0				1			1								1	3	4	2	0	0	0	0	0	0	0	0	0	0	0	0	0	0	0	0		0
M	26	Yes	Yes		0	0	2		2																	1	3
F	22	Yes	Yes		0	0	2		1																	1	3
M	26	Yes	Yes		0	0	2		2																	1	3
M	28	Yes	Yes		0	0	2		1																	1	3
M	27	Yes	Yes		0	0	2		1																	1	3
M	27	Yes	Yes		0	0	2		1	22JUN2016:17:35:39.000	0				1			1								1	3	6	1	0	0	0	0	0	0	0	0	0	0	0	0	0	0	0	0		0
M	27	Yes	Yes		0	0	2		1																	1	3
M	26	Yes	Yes		0	0	2		1	24JUN2016:17:15:17.000	0				1			1								1	3	6	1	0	0	0	0	0	0	0	0	0	0	0	0	0	0	0	0		0
M	28	Yes	Yes		0	0	2		1																	1	3
F	25	Yes	Yes		0	0	2		1	19JUN2016:16:18:26.000	0				1			1								1	3	5	2	0	0	0	0	0	0	0	0	0	0	0	0	0	0	0	0		0
M	4	Yes	No		0	0	2		2																	0	1
F	28	Yes	Yes		0	0	2		1	19JUN2016:16:28:28.000	0				1			1								1	3	6	2	0	0	0	0	0	0	0	0	0	0	0	0	0	0	0	0		0
M	3	Yes	No		0	0	2		2																	0	1
M	76	Yes	Yes		0	0	2		1	22JUN2016:16:00:41.000	0	1	1	1	1			1								1	3	5	2	0	0	0	0	0	0	0	0	0	0	0	0	0	0	0	0		0
F	60	Yes	Yes		0	0	2		2	23JUN2016:15:49:48.000	0				1			1								1	3	5	2	0	0	0	0	0	0	0	0	0	0	0	0	0	0	0	0		0
F	23	Yes	Yes		0	0	2		3	23JUN2016:15:53:22.000	0				1			1								1	3	6	1	0	0	0	0	0	0	0	0	0	0	0	0	0	0	0	0		0
F	70	Yes	Yes		0	0	2		4	21JUN2016:13:33:04.000	0				1			1								1	3	2	2	0	0	0	0	0	0	0	0	0	0	0	0	0	0	0	0		0
M	8	Yes	No		0	0	2		5																	0	1
M	6	Yes	No		0	0	2		6																	0	1
F	18	Yes	Yes		0	0	2		1																	1	3
F	24	Yes	Yes		0	0	2		1																	1	3
M	25	Yes	Yes		0	0	2		2																	1	3
M	24	Yes	Yes		0	0	2		1	19JUN2016:18:33:48.000	0				1			1								1	3	6	1	0	0	0	0	0	0	0	0	0	0	0	0	0	0	0	0		0
F	22	Yes	Yes		0	0	2		1																	1	3
M	27	Yes	Yes		0	0	2		2	25JUN2016:12:57:38.000	0				1			1								1	3	6	2	0	0	0	0	0	0	0	0	0	0	0	0	0	0	0	0		0
F	29	Yes	Yes		0	0	2		1	20JUN2016:18:58:07.000	0				1			1								1	3	3	2	0	0	0	0	0	0	0	0	0	0	0	0	0	0	0	0		0
F	9	Yes	No		0	0	2		2																	0	1
F	25	Yes	Yes		0	0	2		1																	1	3
F	24	Yes	Yes		0	0	2		1	19JUN2016:18:32:08.000	1				1			1								1	3	5	2	0	0	0	0	0	0	0	0	0	0	0	0	0	0	0	0		0
M	30	Yes	Yes		0	0	2		1	20JUN2016:12:47:04.000	0	1	1	1	1			1								1	3	6	2	1	2	1	0	0	0	1	0	0	0	0	0	0	0	0	0		2
F	27	Yes	Yes		0	0	2		1	20JUN2016:12:32:34.000	0				1			1								1	3	3	2	0	0	0	0	0	0	0	0	0	0	0	0	0	0	0	0		0
F	9	Yes	No		0	0	2		2																	0	1
F	3	Yes	No		0	0	2		3																	0	1
F	35	Yes	Yes		0	0	2		4	20JUN2016:12:45:42.000	0				1			1								1	3	3	3	0	0	0	0	0	0	0	0	0	0	0	0	0	0	0	0		0
F	35	Yes	Yes		0	0	2		1	21JUN2016:15:16:52.000	0				1			1								1	3	2	2	0	0	0	0	0	0	0	0	0	0	0	0	0	0	0	0		0
M	14	Yes	No		0	0	2		2																	0	1
M	9	Yes	No		0	0	2		3																	0	1
F	8	Yes	No		0	0	2		4																	0	1
M	19	Yes	Yes		0	0	2		1																	1	3
M	28	Yes	Yes		0	0	2		1																	1	3
F	36	Yes	Yes		0	0	2		1	20JUN2016:15:30:40.000	0				1			1								1	3	3	1	0	0	0	0	0	0	0	0	0	0	0	0	0	0	0	0		0
M	10	Yes	No		0	0	2		2																	0	1
F	35	Yes	Yes		0	0	2		1																	1	3
F	19	Yes	Yes		0	0	2		2	22JUN2016:16:23:46.000	0				1			1								1	3	3	1	0	0	0	0	0	0	0	0	0	0	0	0	0	0	0	0		0
F	8	Yes	No		0	0	2		3																	0	1
F	3	Yes	No		0	0	2		4																	0	1
F	40	Yes	Yes		0	0	2		1																	1	3
F	23	Yes	Yes		0	0	2		2																	1	3
M	27	Yes	Yes		0	0	2		3																	1	3
F	9	Yes	No		0	0	2		4																	0	1
F	27	Yes	Yes		0	0	2		1	23JUN2016:12:58:24.000	0				1			1								1	3	3	2	0	0	0	0	0	0	0	0	0	0	0	0	0	0	0	0		0
M	3	Yes	No		0	0	2		2																	0	1
F	27	Yes	Yes		0	0	2		1	23JUN2016:13:01:46.000	0				1			1								1	3	3	2	0	0	0	0	0	0	0	0	0	0	0	0	0	0	0	0		0
F	8	Yes	No		0	0	2		2																	0	1
M	6	Yes	No		0	0	2		3																	0	1
M	0	Yes	No		0	0	2		4																	0	1
F	39	Yes	Yes		0	0	2		1	22JUN2016:19:01:34.000	0				1			1								1	3	5	2	0	0	0	0	0	0	0	0	0	0	0	0	0	0	0	0		0
F	22	Yes	Yes		0	0	2		1	22JUN2016:14:28:36.000	0				1			1								1	3	5	2	0	0	0	0	0	0	0	0	0	0	0	0	0	0	0	0		0
M	0	Yes	No		0	0	2		2																	0	1
F	28	Yes	Yes		0	0	2		1	22JUN2016:16:37:51.000	0				1			1								1	3	4	2	0	0	0	0	0	0	0	0	0	0	0	0	0	0	0	0		0
F	12	Yes	No		0	0	2		2																	0	1
M	3	Yes	No		0	0	2		3																	0	1
F	0	Yes	No		0	0	2		4																	0	1
F	21	Yes	Yes		0	0	2		1	21JUN2016:15:46:11.000	0				1			1								1	3	5	2	0	0	0	0	0	0	0	0	0	0	0	0	0	0	0	0		0
F	0	Yes	No		0	0	2		2																	0	1
F	26	Yes	Yes		0	0	2		1	20JUN2016:17:45:31.000	0				1			1								1	3	4	2	0	0	0	0	0	0	0	0	0	0	0	0	0	0	0	0		0
F	2	Yes	No		0	0	2		2																	0	1
F	24	Yes	Yes		0	0	2		1	20JUN2016:17:43:01.000	0				1			1								1	3	4	2	0	0	0	0	0	0	0	0	0	0	0	0	0	0	0	0		0
F	8	Yes	No		0	0	2		2																	0	1
F	5	Yes	No		0	0	2		3																	0	1
M	1	Yes	No		0	0	2		4																	0	1
F	29	Yes	Yes		0	0	2		1	20JUN2016:16:55:35.000	0				1			1								1	3	5	2	1	1	0	0	0	0	0	0	0	0	0	0	0	0	0	0		2
F	6	Yes	No		0	0	2		2																	0	1
M	10	Yes	No		0	0	2		3																	0	1
F	27	Yes	Yes		0	0	2		1	20JUN2016:16:57:08.000	0				1			1								1	3	6	2	0	0	0	0	0	0	0	0	0	0	0	0	0	0	0	0		0
M	29	Yes	Yes		0	0	2		2																	1	3
M	2	Yes	No		0	0	2		3																	0	1
F	27	Yes	Yes		0	0	2		1	20JUN2016:16:53:59.000	0				1			1								1	3	6	2	0	0	0	0	0	0	0	0	0	0	0	0	0	0	0	0		0
F	26	Yes	Yes		0	0	2		2	20JUN2016:16:52:31.000	0				1			1								1	3	3	1	0	0	0	0	0	0	0	0	0	0	0	0	0	0	0	0		0
F	33	Yes	Yes		0	0	2		3																	1	3
M	7	Yes	No		0	0	2		4																	0	1
F	0	Yes	No		0	0	2		5																	0	1
F	29	Yes	Yes		0	0	2		1																	1	3
M	0	Yes	No		0	0	2		2																	0	1
F	52	Yes	Yes		0	0	2		1	20JUN2016:15:46:58.000	0	1	1	1	1			1								1	3	2	2	1	2	1	0	0	0	0	0	0	0	0	0	0	0	0	0		2
M	27	Yes	Yes		0	0	2		2	21JUN2016:14:28:26.000	0				1			1								1	3	3	1	1	1	0	0	0	0	1	0	0	0	0	0	0	0	0	0		2
M	23	Yes	Yes		0	0	2		1	20JUN2016:16:14:20.000	0	1	1	1	1			1								1	3	6	1	1	2	1	0	0	0	0	0	0	0	0	0	0	0	0	0		2
F	24	Yes	Yes		0	0	2		2	20JUN2016:16:12:56.000	0				1			1								1	3	6	1	0	0	0	0	0	0	0	0	0	0	0	0	0	0	0	0		0
F	23	Yes	Yes		0	0	2		3	20JUN2016:16:16:55.000	0				1			1								1	3	4	2	0	0	0	0	0	0	0	0	0	0	0	0	0	0	0	0		0
F	18	Yes	Yes		0	0	2		4	20JUN2016:16:15:19.000	0	1	1	1	1			1								1	3	5	1	1	2	1	0	0	0	1	0	0	0	0	0	0	0	0	0		2
M	22	Yes	Yes		0	0	2		1	20JUN2016:16:19:31.000	0				1			1								1	3	6	1	0	0	0	0	0	0	0	0	0	0	0	0	0	0	0	0		0
M	26	Yes	Yes		0	0	2		2	20JUN2016:16:18:14.000	0				1			1								1	3	6	2	0	0	0	0	0	0	0	0	0	0	0	0	0	0	0	0		0
M	32	Yes	Yes		0	0	2		1	20JUN2016:18:32:35.000	0				1			1								1	3	5	2	0	0	0	0	0	0	0	0	0	0	0	0	0	0	0	0		0
M	28	Yes	Yes		0	0	2		2	20JUN2016:18:34:39.000	0				1			1								1	3	5	2	0	0	0	0	0	0	1	0	0	0	0	0	0	0	0	0		2
F	40	Yes	Yes		0	0	2		1	21JUN2016:13:23:53.000	0				1			1								1	3	5	2	1	1	0	0	0	0	0	0	0	0	0	0	0	0	0	0		2
F	43	Yes	Yes		0	0	2		2	21JUN2016:13:25:59.000	0				1			1								1	3	6	2	0	0	0	0	0	0	0	0	0	0	0	0	0	0	0	0		0
F	46	Yes	Yes		0	0	2		3	21JUN2016:13:34:40.000	0				1			1								1	3	3	3	0	0	0	0	0	0	1	0	0	0	0	0	0	0	0	0		2
M	18	Yes	Yes		0	0	2		4	21JUN2016:13:22:06.000	0				1			1								1	3	5	1	0	0	0	0	0	0	0	0	0	0	0	0	0	0	0	0		0
M	16	Yes	Yes		0	0	2		5	22JUN2016:18:05:25.000	0				1			1								1	3	4	1	0	0	0	0	0	0	0	0	0	0	0	0	0	0	0	0		0
F	20	Yes	Yes		0	0	2		6																	1	3
F	47	Yes	Yes		0	0	2		1	21JUN2016:18:18:27.000	0				1			1								1	3	6	2	1	1	0	0	0	0	0	0	0	0	0	0	0	0	0	0		2
M	60	Yes	Yes		0	0	2		2	21JUN2016:14:34:30.000	0	1	1	1	1			1								1	3	4	2	1	1	0	0	0	0	1	0	0	0	0	0	0	0	0	0		2
F	54	Yes	Yes		0	0	2		3	21JUN2016:18:20:01.000	0				1			1								1	3	5	1	0	0	0	0	0	0	0	0	0	0	0	0	0	0	0	0		0
F	48	Yes	Yes		0	0	2		4	23JUN2016:11:27:23.000	0				1			1								1	3	6	2	0	0	0	0	0	0	0	0	0	0	0	0	0	0	0	0		0
F	25	Yes	Yes		0	0	2		5	24JUN2016:19:10:49.000	0				1			1								1	3	5	1	0	0	0	0	0	0	1	0	0	0	0	0	0	0	0	0		2
M	35	Yes	Yes		0	0	2		6	21JUN2016:14:31:24.000	0				1			1								1	3	5	2	0	0	0	0	0	0	0	0	0	0	0	0	0	0	0	0		0
M	27	Yes	Yes		0	0	2		1	21JUN2016:13:07:22.000	0	1	1	1	1			1								1	3	3	2	1	2	1	0	0	0	0	0	0	0	0	0	0	0	0	0		2
F	40	Yes	Yes		0	0	2		1	21JUN2016:14:11:55.000	0				1			1								1	3	5	2	0	0	0	0	0	0	1	0	0	0	0	0	0	0	0	0		2
F	36	Yes	Yes		0	0	2		2	22JUN2016:17:58:29.000	0				1			1								1	3	3	1	0	0	0	0	0	0	0	0	0	0	0	0	0	0	0	0		0
F	68	Yes	Yes		0	0	2		3	23JUN2016:11:36:07.000	0	1	1	1	1			1								1	3	1	4	1	1	0	0	0	0	1	0	0	0	0	0	0	0	0	0		2
F	7	Yes	No		0	0	2		4																	0	1
F	4	Yes	No		0	0	2		5																	0	1
M	2	Yes	No		0	0	2		6																	0	1
F	39	Yes	Yes		0	0	2		1	22JUN2016:17:28:41.000	0				1			1								1	3	3	2	0	0	0	0	0	0	0	0	0	0	0	0	0	0	0	0		0
F	27	Yes	Yes		0	0	2		1	22JUN2016:16:48:24.000	0				1			1								1	3	4	2	0	0	0	0	0	0	0	0	0	0	0	0	0	0	0	0		0
M	45	Yes	Yes		0	0	2		1	21JUN2016:17:47:36.000	0				1			1								1	3	5	2	1	1	0	0	0	0	0	0	0	0	0	0	0	0	0	0		2
F	40	Yes	Yes		0	0	2		2	21JUN2016:17:14:21.000	0				1			1								1	3	3	2	1	1	0	0	0	0	0	0	0	0	0	0	0	0	0	0		2
M	19	Yes	Yes		0	0	2		3	22JUN2016:18:20:36.000	0				1			1								1	3	5	1	1	1	0	0	0	0	1	0	0	0	0	0	0	0	0	0		2
F	16	Yes	Yes		0	0	2		4	23JUN2016:19:00:44.000	0				1			1								1	3	4	1	0	0	0	0	0	0	0	0	0	0	0	0	0	0	0	0		0
F	10	Yes	No		0	0	2		5																	0	1
F	47	Yes	Yes		0	0	2		1	22JUN2016:14:55:05.000	0	0	0	0	1			1								1	3	3	2	0	0	0	0	0	0	0	0	0	0	0	0	0	0	0	0		0
F	12	Yes	No		0	0	2		2																	0	1
F	50	Yes	Yes		0	0	2		1	21JUN2016:19:21:51.000	0				1			1								1	3	5	1	0	0	0	0	0	0	0	0	0	0	0	0	0	0	0	0		0
F	26	Yes	Yes		0	0	2		1	21JUN2016:17:13:08.000	0				1			1								1	3	5	2	0	0	0	0	0	0	0	0	0	0	0	0	0	0	0	0		0
M	29	Yes	Yes		0	0	2		2	22JUN2016:18:32:30.000	0				1			1								1	3	5	2	0	0	0	0	0	0	0	0	0	0	0	0	0	0	0	0		0
F	4	Yes	No		0	0	2		3																	0	1
F	0	Yes	No		0	0	2		4																	0	1
F	56	Yes	Yes		0	0	2		1	25JUN2016:10:47:15.000	0				1			1								1	3	5	2	0	0	0	0	0	0	0	0	0	0	0	0	0	0	0	0		0
F	38	Yes	Yes		0	0	2		1	25JUN2016:12:22:12.000	0				1			1								1	3	5	2	0	0	0	0	0	0	0	0	0	0	0	0	0	0	0	0		0
F	12	Yes	No		0	0	2		2																	0	1
F	8	Yes	No		0	0	2		3																	0	1
M	59	Yes	Yes		0	0	2		1	25JUN2016:10:44:13.000	0				1			1								1	3	5	2	0	0	0	0	0	0	0	0	0	0	0	0	0	0	0	0		0
F	11	Yes	No		0	0	2		3																	0	1
F	8	Yes	No		0	0	2		4																	0	1
F	36	Yes	Yes		0	0	2		5	25JUN2016:11:08:35.000	0				1			1								1	3	6	2	0	0	0	0	0	0	0	0	0	0	0	0	0	0	0	0		0
F	75	Yes	Yes		0	0	2		1	21JUN2016:16:59:15.000	0	1	1	1	1			1								1	3	1	4	0	0	0	0	0	0	0	0	0	0	0	0	0	0	0	0		0
M	26	Yes	Yes		0	0	2		1	21JUN2016:18:53:19.000	0				1			1								1	3	5	2	0	0	0	0	0	0	0	0	0	0	0	0	0	0	0	0		0
M	41	Yes	Yes		0	0	2		2	21JUN2016:18:07:10.000	0				1			1								1	3	6	2	0	0	0	0	0	0	0	0	0	0	0	0	0	0	0	0		0
M	22	Yes	Yes		0	0	2		3																	1	3
M	32	Yes	Yes		0	0	2		4	21JUN2016:17:10:11.000	0				1			1								1	3	3	2	0	0	0	0	0	0	0	0	0	0	0	0	0	0	0	0		0
M	46	Yes	Yes		0	0	2		1	21JUN2016:16:36:53.000	0				1			1								1	3	3	2	0	0	0	0	0	0	0	0	0	0	0	0	0	0	0	0		0
M	37	Yes	Yes		0	0	2		1	21JUN2016:16:35:08.000	0	1	1	1	1			1								1	3	3	1	0	0	0	0	0	0	0	0	0	0	0	0	0	0	0	0		0
M	15	Yes	Yes		0	0	2		2	24JUN2016:18:42:54.000	0				1			1								1	3	4	1	0	0	0	0	0	0	0	0	0	0	0	0	0	0	0	0		0
F	40	Yes	Yes		0	0	2		1	21JUN2016:17:06:06.000	0				1			1								1	3	3	2	0	0	0	0	0	0	0	0	0	0	0	0	0	0	0	0		0
F	37	Yes	Yes		0	0	2		1	21JUN2016:17:31:07.000	0				1			1								1	3	4	1	0	0	0	0	0	0	0	0	0	0	0	0	0	0	0	0		0
F	36	Yes	Yes		0	0	2		1	21JUN2016:17:09:08.000	0				1			1								1	3	3	2	1	1	0	0	0	0	0	0	0	0	0	0	0	0	0	0		2
F	52	No	No		0	0	1		2																	1	2
F	50	Yes	Yes		0	0	2		3	21JUN2016:19:20:03.000	0				1			1								1	3	6	1	0	0	0	0	0	0	0	0	1	0	1	0	0	0	0	0		2
F	42	Yes	Yes		0	0	2		1	21JUN2016:17:22:30.000	0				1			1								1	3	3	2	0	0	0	0	0	0	0	0	0	0	0	0	0	0	0	0		0
F	25	Yes	Yes		0	0	2		2	21JUN2016:17:29:55.000	0				1			1								1	3	4	3	0	0	0	0	0	0	0	0	0	0	0	0	0	0	0	0		0
F	38	Yes	Yes		0	0	2		1	21JUN2016:17:17:20.000	0				1			1								1	3	5	2	0	0	0	0	0	0	0	0	0	0	0	0	0	0	0	0		0
M	46	Yes	Yes		0	0	2		1	21JUN2016:19:01:07.000	0				1			1								1	3	5	2	1	1	0	0	0	0	0	0	0	0	0	0	0	0	0	0		2
M	20	Yes	Yes		0	0	2		2	21JUN2016:19:03:05.000	0				1			1								1	3	5	1	1	1	0	0	0	0	0	0	0	0	0	0	0	0	0	0		2
M	27	Yes	Yes		0	0	2		3	21JUN2016:19:05:44.000	0				1			1								1	3	5	2	0	0	0	0	0	0	0	0	0	0	0	0	0	0	0	0		0
F	15	Yes	Yes		0	0	2		4	21JUN2016:19:07:39.000	0				1			1								1	3	4	1	0	0	0	0	0	0	0	0	0	0	0	0	0	0	0	0		0
M	60	Yes	Yes		0	0	2		1	20JUN2016:18:20:02.000	0				1			1								1	3	6	2	0	0	0	0	0	0	0	0	0	0	0	0	0	0	0	0		0
M	37	Yes	Yes		0	0	2		2	20JUN2016:18:14:12.000	0				1			1								1	3	6	1	1	1	0	0	0	0	1	0	0	0	0	0	0	0	0	0		2
M	34	Yes	Yes		0	0	2		3	20JUN2016:18:16:39.000	0				1			1								1	3	5	2	1	1	0	0	0	0	0	0	0	0	0	0	0	0	0	0		2
M	37	Yes	Yes		0	0	2		1	20JUN2016:14:54:36.000	0				1			1								1	3	2	2	0	0	0	0	0	0	0	0	0	0	0	0	0	0	0	0		0
F	30	Yes	Yes		0	0	2		2	24JUN2016:16:44:20.000	0				1			1								1	3	5	2	0	0	0	0	0	0	0	0	0	0	0	0	0	0	0	0		0
M	7	Yes	No		0	0	2		3																	0	1
F	4	Yes	No		0	0	2		4																	0	1
F	0	Yes	No		0	0	2		5																	0	1
F	32	Yes	Yes		0	0	2		1	20JUN2016:16:29:14.000	0				1			1								1	3	4	1	0	0	0	0	0	0	0	0	0	0	0	0	0	0	0	0		0
F	27	Yes	Yes		0	0	2		1	20JUN2016:17:03:34.000	0				1			1								1	3	4	1	0	0	0	0	0	0	0	0	0	0	0	0	0	0	0	0		0
F	32	Yes	Yes		0	0	2		2	20JUN2016:15:45:35.000	0				1			1								1	3	5	2	0	0	0	0	0	0	0	0	0	0	0	0	0	0	0	0		0
M	7	Yes	No		0	0	2		3																	0	1
F	30	Yes	Yes		0	0	2		1	20JUN2016:15:10:38.000	0				1			1								1	3	6	2	0	0	0	0	0	0	0	0	0	0	0	0	0	0	0	0		0
F	32	Yes	Yes		0	0	2		2	20JUN2016:15:12:51.000	0				1			1								1	3	4	1	0	0	0	0	0	0	0	0	0	0	0	0	0	0	0	0		0
M	10	Yes	No		0	0	2		3																	0	1
M	1	Yes	No		0	0	2		4																	0	1
F	38	Yes	Yes		0	0	2		1	20JUN2016:15:39:07.000	0	1	1					1								1	3	3	2	0	0	0	0	0	0	0	0	0	0	0	0	0	0	0	0		0
M	47	Yes	Yes		0	0	2		2	20JUN2016:15:36:49.000	0	1	1	1	1			1								1	3	3	2	1	1	0	0	0	0	0	0	0	0	0	0	0	0	0	0		2
M	54	Yes	Yes		0	0	2		3	20JUN2016:15:34:36.000	0				1			1								1	3	2	2	1	1	0	0	0	0	0	0	0	0	0	0	0	0	0	0		2
M	25	Yes	Yes		0	0	2		4	20JUN2016:15:40:36.000	0				1			1								1	3	6	1	0	0	0	0	0	0	0	0	0	0	0	0	0	0	0	0		0
F	39	Yes	Yes		0	0	2		1	20JUN2016:17:57:46.000	0				1			1								1	3	5	2	1	1	0	0	0	0	1	0	0	0	0	0	0	0	0	0		2
F	26	Yes	Yes		0	0	2		1	21JUN2016:12:33:18.000	0				1			1								1	3	4	2	0	0	0	0	0	0	0	0	0	0	0	0	0	0	0	0		0
F	6	Yes	No		0	0	2		2																	0	1
F	64	Yes	Yes		0	0	2		1	21JUN2016:13:28:33.000	0				1			1								1	3	6	2	0	0	0	0	0	0	1	0	0	0	0	0	0	0	0	0		2
F	46	Yes	Yes		0	0	2		2	21JUN2016:13:30:39.000	0	1	1	1	1			1								1	3	5	4	1	2	1	0	0	0	0	0	0	0	0	0	0	0	0	0		2
F	36	Yes	Yes		0	0	2		3	21JUN2016:13:38:44.000	0				1			1								1	3	6	3	0	0	0	0	0	0	0	0	0	0	0	0	0	0	0	0		0
M	68	Yes	Yes		0	0	2		1	21JUN2016:13:19:43.000	0				1			1								1	3	5	2	1	1	0	0	0	0	0	0	0	0	0	0	0	0	0	0		2
F	50	Yes	Yes		0	0	2		2	21JUN2016:13:17:31.000	0				1			1								1	3	3	2	0	0	0	0	0	0	0	0	0	0	0	0	0	0	0	0		0
F	45	Yes	Yes		0	0	2		3	21JUN2016:13:36:32.000	0				1			1								1	3	5	4	0	0	0	0	0	0	0	0	0	0	0	0	0	0	0	0		0
F	20	Yes	Yes		0	0	2		1	21JUN2016:12:53:07.000	0				1			1								1	3	6	1	1	1	0	0	0	0	0	0	0	0	0	0	0	0	0	0		2
M	18	Yes	Yes		0	0	2		2	21JUN2016:12:59:10.000	0				1			1								1	3	6	1	0	0	0	0	0	0	0	0	0	0	0	0	0	0	0	0		0
F	33	Yes	Yes		0	0	2		1	21JUN2016:16:41:36.000	0				1			1								1	3	4	2	0	0	0	0	0	0	0	0	0	0	0	0	0	0	0	0		0
M	13	Yes	No		0	0	2		2																	0	1
F	10	Yes	No		0	0	2		3																	0	1
M	4	Yes	No		0	0	2		4																	0	1
F	36	Yes	Yes		0	0	2		1	22JUN2016:16:26:58.000	0				1			1								1	3	5	2	1	1	0	0	0	0	0	0	0	0	0	0	0	0	0	0		2
F	32	Yes	Yes		0	0	2		1	22JUN2016:15:50:00.000	0				1			1								1	3	5	2	1	1	0	0	0	0	1	0	0	0	0	0	0	0	0	0		2
F	25	Yes	Yes		0	0	2		1																	1	3
F	18	Yes	Yes		0	0	2		2																	1	3
F	3	Yes	No		0	0	2		3																	0	1
F	18	Yes	Yes		0	0	2		1	22JUN2016:15:46:20.000	0				1			1								1	3	4	1	0	0	0	0	0	0	0	0	0	0	0	0	0	0	0	0		0
M	3	Yes	No		0	0	2		2																	0	1
M	27	Yes	Yes		0	0	2		1																	1	3
F	23	Yes	Yes		0	0	2		2																	1	3
M	30	Yes	Yes		0	0	2		1	24JUN2016:17:10:51.000	0				1			1								1	3	6	2	0	0	0	0	0	0	0	0	0	0	0	0	0	0	0	0		0
M	20	Yes	Yes		0	0	2		2	23JUN2016:15:22:55.000	0				1			1								1	3	6	1	0	0	0	0	0	0	0	0	0	0	0	0	0	0	0	0		0
M	29	Yes	Yes		0	0	2		1																	1	3
F	27	Yes	Yes		0	0	2		2																	1	3
F	37	Yes	Yes		0	0	2		1	23JUN2016:16:05:24.000	1				1			1								1	3	6	2	0	0	0	0	0	0	0	0	0	0	0	0	0	0	0	0		0
M	40	Yes	Yes		0	0	2		2																	1	3
F	28	Yes	Yes		0	0	2		3																	1	3
M	9	Yes	No		0	0	2		4																	0	1
F	3	Yes	No		0	0	2		5																	0	1
F	37	Yes	Yes		0	0	2		1	21JUN2016:18:17:00.000	0				1			1								1	3	4	2	1	1	0	0	0	0	1	0	0	0	0	0	0	0	0	0		2
M	39	Yes	Yes		0	0	2		1	23JUN2016:15:03:38.000	0				1			1								1	3	6	1	0	0	0	0	0	0	0	0	0	0	0	0	0	0	0	0		0
M	25	Yes	Yes		0	0	2		1	22JUN2016:17:17:43.000	0				1			1								1	3	6	1	0	0	0	0	0	0	0	0	0	0	0	0	0	0	0	0		0
F	25	Yes	Yes		0	0	2		1	25JUN2016:17:51:31.000	0				1			1								1	3	6	1	0	0	0	0	0	0	0	0	0	0	0	0	0	0	0	0		0
F	25	Yes	Yes		0	0	2		2	25JUN2016:17:53:04.000	0				1			1								1	3	5	1	0	0	0	0	0	0	0	0	0	0	0	0	0	0	0	0		0
F	35	Yes	Yes		0	0	2		3	25JUN2016:16:48:22.000	0				1			1								1	3	6	2	0	0	0	0	0	0	0	0	0	0	0	0	0	0	0	0		0
M	36	Yes	Yes		0	0	2		4																	1	3
M	2	Yes	No		0	0	2		5																	0	1
F	30	Yes	Yes		0	0	2		1	24JUN2016:19:03:36.000	0				1			1								1	3	6	2	0	0	0	0	0	0	0	0	0	0	0	0	0	0	0	0		0
M	33	Yes	Yes		0	0	2		2																	1	3
F	24	Yes	Yes		0	0	2		3	22JUN2016:19:22:43.000	0	1	1					1								1	3	6	1	0	0	0	0	0	0	0	0	0	0	0	0	0	0	0	0		0
F	22	Yes	Yes		0	0	2		4	22JUN2016:19:24:31.000	0				1			1								1	3	6	1	0	0	0	0	0	0	0	0	1	0	0	0	0	0	0	0		2
F	2	Yes	No		0	0	2		5																	0	1
M	52	Yes	Yes		0	0	2		1	21JUN2016:17:44:40.000	0	1	1		1			1								1	3	6	3	0	0	0	0	0	0	0	0	0	0	0	0	0	0	0	0		0
F	30	Yes	Yes		0	0	2		1	21JUN2016:17:33:00.000	0				1			1								1	3	6	2	0	0	0	0	0	0	0	0	0	0	0	0	0	0	0	0		0
M	33	Yes	Yes		0	0	2		2	23JUN2016:17:11:20.000	0				1			1								1	3	6	2	0	0	0	0	0	0	0	0	0	0	0	0	0	0	0	0		0
F	39	Yes	Yes		0	0	2		1	22JUN2016:14:20:40.000	0				1			1								1	3	3	4	1	1	0	0	0	0	1	0	0	0	0	0	0	0	0	0		2
F	13	Yes	No		0	0	2		2																	0	1
F	13	Yes	No		0	0	2		3																	0	1
F	10	Yes	No		0	0	2		4																	0	1
F	8	Yes	No		0	0	2		5																	0	1
M	6	Yes	No		0	0	2		6																	0	1
F	31	Yes	Yes		0	0	2		1	22JUN2016:17:00:11.000	0				1			1								1	3	5	2	0	0	0	0	0	0	0	0	0	0	0	0	0	0	0	0		0
M	17	Yes	Yes		0	0	2		2	22JUN2016:17:51:11.000	0				1			1								1	3	3	1	0	0	0	0	0	0	0	0	0	0	0	0	0	0	0	0		0
F	20	Yes	Yes		0	0	2		3	22JUN2016:17:39:21.000	0				1			1								1	3	6	1	0	0	0	0	0	0	0	0	0	0	0	0	0	0	0	0		0
M	7	Yes	No		0	0	2		4																	0	1
F	40	Yes	Yes		0	0	2		1	22JUN2016:17:33:25.000	0				1			1								1	3	3	1	0	0	0	0	0	0	0	0	0	0	0	0	0	0	0	0		0
F	2	Yes	No		0	0	2		2																	0	1
F	6	Yes	No		0	0	2		3																	0	1
F	36	Yes	Yes		0	0	2		1	22JUN2016:17:31:00.000	0				1			1								1	3	4	3	0	0	0	0	0	0	1	0	0	0	0	0	0	0	0	0		2
M	44	Yes	Yes		0	0	2		1	22JUN2016:17:56:43.000	0				1			1								1	3	6	2	0	0	0	0	0	0	0	0	0	0	0	0	0	0	0	0		0
F	26	Yes	Yes		0	0	2		1	23JUN2016:17:02:00.000	0				1			1								1	3	5	2	0	0	0	0	0	0	1	0	0	0	0	0	0	0	0	0		2
F	29	Yes	Yes		0	0	2		1	23JUN2016:17:03:34.000	0				1			1								1	3	3	2	1	1	0	0	0	0	0	0	0	0	0	0	0	0	0	0		2
F	32	Yes	Yes		0	0	2		1	23JUN2016:17:17:42.000	0				1			1								1	3	4	2	0	0	0	0	0	0	0	0	0	0	0	0	0	0	0	0		0
F	30	Yes	Yes		0	0	2		2	23JUN2016:17:21:06.000	0				1			1								1	3	4	2	0	0	0	0	0	0	0	0	1	0	0	0	0	0	0	0		2
F	38	Yes	Yes		0	0	2		1	24JUN2016:16:34:04.000	0				1			1								1	3	2	2	0	0	0	0	0	0	0	0	0	0	0	0	0	0	0	0		0
F	38	Yes	Yes		0	0	2		2	23JUN2016:17:19:03.000	0				1			1								1	3	3	1	0	0	0	0	0	0	0	0	0	0	0	0	0	0	0	0		0
F	20	Yes	Yes		0	0	2		1	23JUN2016:17:22:34.000	0				1			1								1	3	5	1	0	0	0	0	0	0	0	0	0	0	0	0	0	0	0	0		0
M	45	Yes	Yes		0	0	2		1	23JUN2016:17:27:26.000	0				1			1								1	3	2	2	1	1	0	0	0	0	0	0	0	0	0	0	0	0	0	0		2
F	38	Yes	Yes		0	0	2		1	23JUN2016:17:26:02.000	0				1			1								1	3	6	1	0	0	0	0	0	0	0	0	0	0	0	0	0	0	0	0		0
M	10	Yes	No		0	0	2		2																	0	1
M	32	Yes	Yes		0	0	2		1	24JUN2016:18:47:31.000	0	1	1	1	1			1								1	3	5	2	1	2	1	0	0	0	1	0	0	0	0	0	0	0	0	0		2
M	32	Yes	Yes		0	0	2	723532601	1	25JUN2016:12:52:58.000	0				1			1								1	3	6	2	0	0	0	0	0	0	0	0	0	0	0	0	0	0	0	0		0
F	29	Yes	Yes		0	0	2	702866178	1	25JUN2016:12:54:17.000	0				1			1								1	3	4	1	0	0	0	0	0	0	0	0	0	0	0	0	0	0	0	0		0
F	40	No	No		0	0	1		2																	1	2
F	6	Yes	No		0	0	2		3																	0	1
F	35	Yes	Yes		0	0	2	726217248	1	25JUN2016:13:21:56.000	0				1			1								1	3	5	2	0	0	0	0	0	0	1	0	0	0	0	0	0	0	0	0		2
M	21	Yes	Yes		0	0	2	706480052	1	25JUN2016:13:14:00.000	0				1			1								1	3	6	1	0	0	0	0	0	0	0	0	0	0	0	0	0	0	0	0		0
F	90	Yes	Yes		0	0	2		1	24JUN2016:16:13:04.000	0	1	1	1	1			1								1	3	1	4	1	1	0	0	0	0	1	0	0	0	1	0	1	0	0	0		2
F	17	Yes	Yes		0	0	2		2	24JUN2016:16:11:28.000	0				1			1								1	3	4	1	1	1	0	0	0	0	0	0	0	0	0	0	0	0	0	0		2
M	55	Yes	Yes		0	0	2		1	24JUN2016:14:21:45.000	0				1			1								1	3	6	2	0	0	0	0	0	0	0	0	0	0	0	0	0	0	0	0		0
M	40	Yes	Yes		0	0	2		2	24JUN2016:14:19:25.000	0				1			1								1	3	3	2	1	1	0	0	0	0	0	0	0	0	0	0	0	0	0	0		2
M	48	Yes	Yes		0	0	2		1	24JUN2016:13:17:24.000	0				1			1								1	3	5	2	0	0	0	0	0	0	0	0	0	0	0	0	0	0	0	0		0
F	48	Yes	Yes		0	0	2		2	24JUN2016:13:20:42.000	0	0	0	0	1			1								1	3	5	2	0	0	0	0	0	0	0	0	0	0	0	0	0	0	0	0		0
F	26	Yes	Yes		0	0	2		3	24JUN2016:13:19:03.000	0				1			1								1	3	3	2	1	1	0	0	0	0	1	0	0	0	0	0	0	0	0	0		2
M	22	Yes	Yes		0	0	2		4	24JUN2016:13:22:47.000	0				1			1								1	3	2	2	0	0	0	0	0	0	0	0	0	0	0	0	0	0	0	0		0
F	47	Yes	Yes		0	0	2		1	24JUN2016:14:23:30.000	0				1			1								1	3	3	2	0	0	0	0	0	0	1	0	0	0	0	0	0	0	0	0		2
F	36	Yes	Yes		0	0	2		2	24JUN2016:14:25:13.000	0				1			1								1	3	5	2	0	0	0	0	0	0	0	0	0	0	0	0	0	0	0	0		0
F	22	Yes	Yes		0	0	2		3	25JUN2016:16:25:01.000	0				1			1								1	3	6	1	0	0	0	0	0	0	0	0	0	0	0	0	0	0	0	0		0
F	35	Yes	Yes		0	0	2		1	24JUN2016:12:54:43.000	0				1			1								1	3	4	2	0	0	0	0	0	0	0	0	0	0	0	0	0	0	0	0		0
F	47	Yes	Yes		0	0	2		2	24JUN2016:12:43:53.000	0				1			1								1	3	5	2	0	0	0	0	0	0	0	0	0	0	0	0	0	0	0	0		0
M	18	Yes	Yes		0	0	2		3	24JUN2016:16:22:39.000	0				1			1								1	3	4	1	1	1	0	0	0	0	0	0	0	0	0	0	0	0	0	0		2
M	49	Yes	Yes		0	0	2		1	24JUN2016:12:48:15.000	0				1			1								1	3	5	2	0	0	0	0	0	0	0	0	0	0	0	0	0	0	0	0		0
M	33	Yes	Yes		0	0	2		2	24JUN2016:12:51:30.000	0				1			1								1	3	5	2	0	0	0	0	0	0	0	0	0	0	0	0	0	0	0	0		0
F	42	Yes	Yes		0	0	2		1	24JUN2016:12:42:40.000	0				1			1								1	3	5	2	0	0	0	0	0	0	0	0	0	0	0	0	0	0	0	0		0
F	12	Yes	No		0	0	2		2																	0	1
M	8	Yes	No		0	0	2		3																	0	1
M	16	Yes	Yes		0	0	2		4	24JUN2016:14:42:50.000	0				1			1								1	3	5	1	0	0	0	0	0	0	0	0	0	0	0	0	0	0	0	0		0
M	26	Yes	Yes		0	0	2		1	24JUN2016:12:45:35.000	0				1			1								1	3	3	2	0	0	0	0	0	0	1	0	0	0	0	0	0	0	0	0		2
M	18	Yes	Yes		0	0	2		1	23JUN2016:15:24:38.000	0				1			1								1	3	6	1	0	0	0	0	0	0	0	0	0	0	0	0	0	0	0	0		0
[truncated: 124,390 more rows]
[truncated: 219 more columns]
