# Supplementary material for: Kenya tuberculosis prevalence survey 2016: Challenges and opportunities of ending TB in Kenya
Source: PLoS One. 2018 Dec 26;13(12):e0209098. doi: 10.1371/journal.pone.0209098 (PMC6306266; doi:10.1371/journal.pone.0209098)
Supplement: S2 Excel — (XLS) [file pone.0209098.s002.xls]

## Sheet: Data Dictionary - 06-03-2017
No.	No.-R	No-Or	Table/Source	Question No.	Update Line Data variables	Question	Coding scheme	Comments	Comments2
67	190	67	HSB	a4-10	OtherOccupationText	Other Occupation from standard ones
74	13	74	HSB	q10	BloodCough	Is there blood or blood stained sputum when you cough?	1 = Yes , 0 = No
75	14	75	HSB	q10 b	BloodCoughWeeksNumber	For how many weeks -- (Blood stained)?
76	31	76	HSB	q11	ChestPains	Any chest pains being experienced?	1 = Yes , 0 = No
77	32	77	HSB	q11 b	ChestPainsWeeksNumber	For how many weeks -- (Chest pains)?
78	112	78	HSB	q12	Fever	Do you have fever or experiencing intense heat or cold in your body	1 = Yes , 0 = No
79	113	79	HSB	q12 b	FeverWeeksNumber	For how many weeks -- (Fever)?
104	179	104	HSB	q13	NightSweats	Are you currently experiencing night sweats? (Do you currently have drenching night sweats?)	1 = Yes , 0 = No
105	180	105	HSB	q13 b	NightSweatsWeeksNumber	For how many weeks -- (night sweats)?
80	110	80	HSB	q14	Fatigue	Are you feeling fatigued?	1 = Yes , 0 = No
81	111	81	HSB	q14 b	FatigueWeeksNumber	For how many weeks -- (Fatigued)?
191	18	191	HSB	q15	BreatheShortness	Do you currently have difficulty in breathing or breath shortness?	1 = Yes , 0 = No
82	358	82	HSB	q16	WeightLoss	Over the last month, did you experience unexpected weight loss?	1 = Yes , 0 = No
83	359	83	HSB	q16 b	WeightLossWeeksNumber	For how many weeks -- (Weight loss)?
84	191	84	HSB	q17	OtherSymptoms	Other Symptoms	1 = Yes , 0 = No
86	192	86	HSB	q17 b	OtherSymptomsText	Other Symptoms specify
85	193	85	HSB	q17 c	OtherSymptomsWeeksNumber	For how many weeks -- (other symptoms)?
87	352	87	HSB	q18	TreatmentSought	Did you participant seek treatment for any of this symptoms	1 = Yes , 2 = No, 0 = N/A (not asked)
88	226	88	HSB	q19	ReasonNotSeekingTreatment	If did not seek treatment, what was the reason?	a = Symptoms Not serious, b = No money, c = Health care too far, d = Already on Treatment, e = Other reason
169	202	169	HSB	q20-4b	PharmacyWeeksNumber	How many weeks ago?
170	205	170	HSB	q20-5	PrivatePractitioner	Private practitioner	1 = Yes , 0 = No
171	206	171	HSB	q20-5b	PrivatePractitionerWeeksNumber	How many weeks ago?
172	339	172	HSB	q20-6	TraditionalHealer	Traditional healer	1 = Yes , 0 = No
173	340	173	HSB	q20-6 b	TraditionalHealerWeeksNumber	How many weeks ago?
89	186	89	HSB	q20-7	OtherHealthServiceProvider	Other health service provide, specify	1 = Yes , 0 = No
108	95	108	HSB	q20-8	DidNotUsePublicHealth	If you did not use public health system, why?	1= Others specify, 2 = No good service, 3 = Too far
168	201	168	HSB	q20-q20-4	PharmacyTreatment	From pharmacy	1 = Yes , 0 = No
137	229	137	HSB	q21-1	RegistrationCardCost1	How much did spend on treatment : registration card
138	230	138	HSB	q21-1	RegistrationCardCost2	How much did spend on treatment : registration card
139	231	139	HSB	q21-1	RegistrationCardCost3	How much did spend on treatment : registration card
175	100	175	HSB	q21-2	DrugCosts1	Drugs / Vaccines including outside purchases
176	101	176	HSB	q21-2	DrugCosts2	Drugs / Vaccines including outside purchases
177	102	177	HSB	q21-2	DrugCosts3	Drugs / Vaccines including outside purchases
146	43	146	HSB	q21-3	ConsultationCost1	How much did spend on treatment : Consultation cost
147	44	147	HSB	q21-3	ConsultationCost2	How much did spend on treatment : Consultation cost
148	45	148	HSB	q21-3	ConsultationCost3	How much did spend on treatment : Consultation cost
140	92	140	HSB	q21-4	DiagnosisCost1	How much did spend on treatment : Diagnostic cost
141	93	141	HSB	q21-4	DiagnosisCost2	How much did spend on treatment : Diagnostic cost
142	94	142	HSB	q21-4	DiagnosisCost3	How much did spend on treatment : Diagnostic cost
143	28	143	HSB	q21-5	CheckupCost1	How much did spend on treatment : Check up cost
144	29	144	HSB	q21-5	CheckupCost2	How much did spend on treatment : Check up cost
145	30	145	HSB	q21-5	CheckupCost3	How much did spend on treatment : Check up cost
178	198	178	HSB	q22	PaymentModeVisit1	How much did you pay for this service	1 = Cash, 2 = NHIF/HISP, 3 = Given an opportuinty to pay later (Credit), 4 = Wiaved/ Exempted, 5 = Piad in kind, 6 = Private insurance, 7 = Other, 8 = Do Not kNow
179	199	179	HSB	q22	PaymentModeVisit2	How much did you pay for this service	1 = Cash, 2 = NHIF/HISP, 3 = Given an opportuinty to pay later (Credit), 4 = Wiaved/ Exempted, 5 = Piad in kind, 6 = Private insurance, 7 = Other, 8 = Do Not kNow
180	200	180	HSB	q22	PaymentModeVisit3	How much did you pay for this service	1 = Cash, 2 = NHIF/HISP, 3 = Given an opportuinty to pay later (Credit), 4 = Wiaved/ Exempted, 5 = Piad in kind, 6 = Private insurance, 7 = Other, 8 = Do Not kNow
181	344	181	HSB	q23	TransportVisit1	How much did you pay for transport to get to the Health centre and back (return)?
182	345	182	HSB	q23	TransportVisit2	How much did you pay for transport to get to the Health centre and back (return)?
183	346	183	HSB	q23	TransportVisit3	How much did you pay for transport to get to the Health centre and back (return)?
100	331	100	HSB	q24	TimeNeededToNearestHealthCenter	Time needed to get to the nearest health center?	0 = Nothing, 1 = Less than 30 minutes, 2 = More than 30 minutes but less than one hour, 3 = More than 1 hour but less than 2 hours
115	1	115	HSB	q25	AccomodationCosts	How much did you spent on accomodation (if needed) related to your visit to the health facility?
184	2	184	HSB	q25	AccomodationVisit1	How much did you spend on accomadation (if needed) related to your visit to the health facility
185	3	185	HSB	q25	AccomodationVisit2	How much did you spend on accomadation (if needed) related to your visit to the health facility
186	4	186	HSB	q25	AccomodationVisit3	How much did you spend on accomadation (if needed) related to your visit to the health facility
116	194	116	HSB	q27-1	OwnCashSource1	Where did you get funds to pay for the services and how much was paid from each source
117	195	117	HSB	q27-1	OwnCashSource2	Where did you get funds to pay for the services and how much was paid from each source
118	196	118	HSB	q27-1	OwnCashSource3	Where did you get funds to pay for the services and how much was paid from each source
119	115	119	HSB	q27-2	FriendsSupportSource1	Where did you get funds to pay for the services and how much was paid from each source
120	116	120	HSB	q27-2	FriendsSupportSource2	Where did you get funds to pay for the services and how much was paid from each source
121	117	121	HSB	q27-2	FriendsSupportSource3	Where did you get funds to pay for the services and how much was paid from each source
131	15	131	HSB	q27-3	BorrowedMoneySource1	Where did you get funds to pay for the services and how much was paid from each source
132	16	132	HSB	q27-3	BorrowedMoneySource2	Where did you get funds to pay for the services and how much was paid from each source
133	17	133	HSB	q27-3	BorrowedMoneySource3	Where did you get funds to pay for the services and how much was paid from each source
125	187	125	HSB	q27-4	OtherInsuranceSource1	Where did you get funds to pay for the services and how much was paid from each source
126	188	126	HSB	q27-4	OtherInsuranceSource2	Where did you get funds to pay for the services and how much was paid from each source
127	189	127	HSB	q27-4	OtherInsuranceSource3	Where did you get funds to pay for the services and how much was paid from each source
128	176	128	HSB	q27-5	NHIFSource1	Where did you get funds to pay for the services and how much was paid from each source
129	177	129	HSB	q27-5	NHIFSource2	Where did you get funds to pay for the services and how much was paid from each source
130	178	130	HSB	q27-5	NHIFSource3	Where did you get funds to pay for the services and how much was paid from each source
122	282	122	HSB	q27-6	SoldHouseAssetSource1	Where did you get funds to pay for the services and how much was paid from each source
123	283	123	HSB	q27-6	SoldHouseAssetSource2	Where did you get funds to pay for the services and how much was paid from each source
124	284	124	HSB	q27-6	SoldHouseAssetSource3	Where did you get funds to pay for the services and how much was paid from each source
134	56	134	HSB	q27-8	CreditSource1	Where did you get funds to pay for the services and how much was paid from each source
135	57	135	HSB	q27-8	CreditSource2	Where did you get funds to pay for the services and how much was paid from each source
136	58	136	HSB	q27-8	CreditSource3	Where did you get funds to pay for the services and how much was paid from each source
90	364	90	HSB	q28	XRayExam	Have you heard Xray examination for these symptoms?	1 = Yes , 0 = No
91	295	91	HSB	q29 / q34	SputumExam	Have you heard Sputum examination for these symptoms?	1 = Yes , 0 = No
92	320	92	HSB	q30	TBEverBeenTreated	Have you ever been treated for Tuberculosis	1 = Yes , 0 = No
94	155	94	HSB	q31 ii	LungDiseaseSymptoms	Have you ever had symptoms of lung disease in the past?	1 = Yes , 0 = No
98	119	98	HSB	q31 vi	HadInjectionsOneMonth	Have you had injections for more than one month?	1 = Yes , 0 = No
93	315	93	HSB	q31-i	SymptomsPast	Have you ever had any of these symptoms in the past?	1 = Yes , 0 = No
95	365	95	HSB	q31-iii	XRayExamPast	Have you ever had Xray examinations in the past?	1 = Yes , 0 = No
96	296	96	HSB	q31-iv	SputumExamPast	Have you ever had sputum examinations in the past?	1 = Yes , 0 = No
97	321	97	HSB	q31-v	TBExamOneMonth	Have you ever taken TB drugs for more than one month?	1 = Yes , 0 = No
360	319		HSB	q32	TBCurrentTreatment	Are you currently taking treatment for TB?	1 = Yes , 0 = No
348	67		HSB	q33	CurrentTBXrayExaminations	Have you had X-Ray Examinations for these Symptoms	1 = Yes , 0 = No
347	66		HSB	q34	CurrentTBSputumExaminations	Have you had Sputum Examination for these Symptoms	1 = Yes , 0 = No
349	68		HSB	q35	CurrentTreatmentFromDate	When did you start anti-TB treatment? (Check date from TB clinic treatment card, if available)	Date (if the start date is unavailable)
344	9		HSB	q36	AntiTBMonths	How many months have you taken anti-TB treatment?	(If duration not known, then write “UN”)
358	183		HSB	q37	OtherCurrenTreatmentHealthCenter	At which health facility do you collect your anti-TB drugs?	Other, please specify
99	325	99	HSB	q38	TBTreatmentCardYear	Do you remember your previous TB treatment?	1 = Yes , 0 = No
362	323		HSB	q38	TBTreatmentCardNumber	If available, what is the registration number on the NLTP TB treatment card?	(If not available, enter “not available”)
363	326		HSB	q39	TBTreatmentRemember	If available, what is the registration year of the NLTP TB treatment card?	1 = Yes , 0 = No
66	181	66	HSB	q4	Ocuppation	Occupation	1 = Farming, 2 = Fishing, 3 = Business, 5 = Employed by Government, 6 = Employed by private sector, 7 = Pupil/ Student, 8 = Housewife, 9 = Unemployed, 4&10 = Other
345	10		HSB	q40	AntiTBTreatmentBefore	Have you ever been on anti-TB treatment before?	1 = Yes , 0 = No, 9 = unknown
352	125		HSB	q41	HowManyTimesBeenOnTreatment	How many times have you been on anti-TB treatment before?
188	122	188	HSB	q42	HIVStattusKnow	Do you know your HIV status?	1 = Yes , 0 = No, 2 = Declined
189	123	189	HSB	q43	HIVStatusDisclose	Are you willing to disclose your HIV status?	1 = Yes , 0 = No
190	121	190	HSB	q44	HIVStattus	What is your HIV status?	1 = Positive, 0 = Negative
68	262	68	HSB	q5	Schooling	Schooling, highest level achieved:	1 = No schooling, 2 = Primary school, Not completed, 3 = Completed primary school, 4 = Secondary school Not completed, 5 = Completed secondary school, 6 = Futher education after secondary school
69	156	69	HSB	q6	MaritalStatus	Marital Status	1 = Single (never been married), 2 = Married, 3 = Divorced/ Separated, 4 = Widowed
70	50	70	HSB	q7	Cough	Do you currently have a cough?	1 = Yes , 0 = No
237	51	237	HSB	q7 b	Coughing	Coughing more than 2 week (symptom)	1 = Cough > 2 week, 0 = Cough < 2 weeks	Computed variable (Cough)
71	52	71	HSB	q8	CoughingWeeksNumber	How many weeks have you been coughing?
72	290	72	HSB	q9	Sputum	Are you bringing up sputum when you cough?	1 = Yes , 0 = No
73	298	73	HSB	q9 b	SputumWeeksNumber	For how many weeks -- (Sputum)?
1	23	1	Census		CensusID	Participant Unique System ID
2	271	2	Census		Sex	Sex:	M = Male, F = Female	computed from "q_105"
3	7	3			agegroups	Age groups	15 - (0-14), 15-24, 25-34, 35-44, 45-54, 55-64, 65+	Computed from "age"
4	39	4	Census		cluster	Cluster Identification Number	C= Cluster code, XXXX = Cluster number
5	124	5	Census		Household	Household Identification Number	H = Household, XXXX = Household number	Not to be used
6	302	6	Census		StudyID	Participant Study Id	C = Cluster number, H = Household number, XXX = Individual Identification Number	computed from "q_110"
7	5	7	Census		Age	Age	In years	computed from "q_106_v"
8	159	8	Census		MoreThan30Days	Have you lived in this household for more than 30 days	Yes = More than 30 days, No = Less than 30 days	computed from "q_108"
9	107	9			Eligible	Eligible to participate	Yes , No	Computed variable
10	120	10	Census		HasVisitedFieldSite	Has Visited Mobile Field Site (MFS)	1 = Yes , 0 = No
11	281	11	Census		SocialEconomicID	Household Identification Number in SE	System Machine Name
12	209	12	Census		q_101	House hold ID:		Not to be used
13	210	13	Census		q_103	Subject ID:		Not to be used
14	211	14	Census		q_104	Name of participant
15	212	15	Census		q_107			Not to be used
16	213	16	Census		q_108	Residency	1 = Less than 30 days, 2 = More than 30 days
17	214	17	Census		q_109	Household contacts		Not to be used
18	215	18	Census		q_111	Participant identification sequence		Not to be used	to drop from line data
19	85	19	Census		DateStartedMFSParticipation	Date participant started MFS movement
20	163	20	Census		MovementCardPrintedBy	Movement card was printed by		Not to be used
21	310	21	Census		StudyIDCardPrinted	if movement card was printed	1 = Yes , 0 = No
22	311	22	Census		StudyIDCardPrintedBy	Date movement card was printed
23	312	23	Census		StudyIDCardPrintedDate	Date studyID was printed
24	148	24	Census		IsPregnant	Are you Pregnant	1 = Yes , 0 = No, Blank = No
25	297	25	Census		SputumRequestDone	Sputum Request Done	1 = Yes , Blank = No
26	114	26	Census		FirstSputumCollected	First Sputum sample Collected	1 = Yes , Blank = No
27	263	27	Census		SecondSputumCollected	Second Sputum sample Collected	1 = Yes , Blank = No
28	367	28	Census		XRayImageTaken	Has X-Ray Image been Taken	1 = Yes , Blank = No
29	366	29	Census		XRayImageAnalysisDone	Was x-ray analized	1 = Yes , Blank = No
30	150	30	Census		IsTBSuspect	is the participant to give sputum		Not to be used
31	197	31	Census		ParticipantCareSeekingDone	Participant Care Seeking (HSB) questionnaire Done	1 = Yes , Blank = No
32	149	32	Census		IsTakingTBDrugs	Is the participant on TB drugs		Not to be used
33	299	33	Census		StarightFromClinicals	is the participants currently taking TB drugs		Not to be used
34	27	34	Census		CheckedOut	Was the participant checked out	1 = Yes , 0 = No, Blank = No
35	266	35	Census		SendToSupervisor	Was record seen by supervisor		Not to be used
36	264	36	Census		SecondSputumRequestDone	Was second sputum requested	1 = Yes , 0 = No
37	269	37	Census		SentToCareSeekingBy	Participant sent to HSB station		Not to be used
38	83	38	Census		DateSentToCareSeeking	Date sent to HSB station		Not to be used
39	270	39	Census		SentToSupervisorBy	Was participant sent to the supervisor		Not to be used
40	84	40	Census		DateSentToSupervisor	Date participant sent to the supervisor		Not to be used
41	204	41	Census		PhoneNumber	Contacts provided at MFS
42	172	42	Census		NationalImagingAnalysisDone	Was x-ray read by national radiologist		Not to be used
43	173	43	Census		NationalImagingAnalysisDoneBy	National radiologist number		Not to be used
44	80	44	Census		DateNationalImagingAnalysisDone	Date read by national radiologist		Not to be used
45	170	45	Census		XrayImagingConsent	did the participant consent for x-ray	1 = Yes , 2 = No, 0/Blank/null = Not done
46	265	46	Census		SendParticipantToClinician2	Was participant sent to the second clinician		Not to be used
47	12	47	Census		archived	was the record achived	1 = Yes , 0 = No
48	33	48	Census		Cleaned	was the record cleaned	1 = Yes , Blank = No
49	69	49	Census		DateCleaned	Date of record cleaning
50	34	50	Census		CleanedBy	Record cleaned by		Not to be used
51	174	51	Census		NetbookCensusID	Netbook census id		Not to be used
52	175	52	Census		NetbookSocialEconomicID	netbook SES id		Not to be used
53	216	53	Census		Q_ENUMERATOR	enumerator number		Not to be used
54	72	54	Census		DateCreated	date enumerated
55	244	55	Census		ResposibilityDate	who was responsible
56	355	56	Census		UserId	responsibility assigned to user number
57	238	57	Census		Responsibility	name of who is responsible for this entry
58	87	58	Census		desig	designation of the the responsible staff
59	19	59	Census		CellPhone	cellphone of the responsible staff
60	78	60	Census		DateInt	Date of participantion
61	6	61			AgeGroup	Age group of the participant based on eligibility	1 = Eligible, 0 = Not Eligible	Computed from "age" and "eligible"
62	108	62			Eligibles	Participant eligibility status	0 = child Non resident, 1 = child resident, 2 = adult Non resident, 3 = adult resident	Computed variable
63	131	63	Census		Id	sequential number of the record in the census table
64	86	64	Census		DateTaken	Date of Interview at household
65	316	65	Census		TakenBy	Code of staff doing the interview
101	350	101	HSB		TreatmentFromDate	Where and when were you treated for TB
102	353	102	HSB		TreatmentToDate	Where and when were you treated for TB
103	351	103	HSB		TreatmentHealthCenter	Health centre
106	184	106	HSB		OtherHealthProvider	Other Health Provider
107	343	107	HSB		TransportMode	Mode of transport	1= On foot, 2 = Public Transport, 3 = Bicycle, 4 = Private motor car, 5 = Boat
109	96	109	HSB		DidNotUsePublicHealthOtherReason	Why did you not use public health system
110	328	110	Census		TeamId	Team Number Identifier	1 = Elephant, 2 = Leopard, 3 = RhiNo, 4 = Buffalo, 5 = Lion
111	160	111	MFSMovement		MoveID	MFS movement identification number (generated from the movement sequence in the movement table)	1 = Reception, 2 = X-Ray Imaging, 3 = Clinican One, 4 = Clinician Two, 5 =Lab Sputum Collection, 6 = HSB, 10 = Checked Out	computed from "MoveStage"
112	109	112	HSB		FacilityType			Not to be used
113	354	113	HSB		TreatmentWeeksNumber	How many weeks ago was the participant treated		Not to be used
114	332	114	HSB		TimeTreatmentService	How long did it take to get to the health centre including time of service delivery	0 = Nothing, 1 = Less than 30 minutes, 2 = More than 30 minutes but less than one hour, 3 = More than 1 hour but less than 2 hours	Not to be used
149	336	149	HSB		TotalSourcesVisit1	Auto calculated
150	337	150	HSB		TotalSourcesVisit2	Auto calculated
151	338	151	HSB		TotalSourcesVisit3	Auto calculated
152	333	152	HSB		TotalCostsVisit1	Auto calculated
153	334	153	HSB		TotalCostsVisit2	Auto calculated
154	335	154	HSB		TotalCostsVisit3	Auto calculated
155	349	155	HSB		TreatmentExpenditureDontKnowVisi	Checked if participant does not know treatment expenditure
156	347	156	HSB		TreatmentExpenditureDontKnowVis0	Checked if participant does not know treatment expenditure
157	348	157	HSB		TreatmentExpenditureDontKnowVis1	Checked if participant does not know treatment expenditure
158	286	158	HSB		SourceOfFundsFroTreatment1	Auto calculated based on earlier entries
159	287	159	HSB		SourceOfFundsFroTreatment2	Auto calculated based on earlier entries
160	288	160	HSB		SourceOfFundsFroTreatment3	Auto calculated based on earlier entries
161	54	161	Census		COUNTY_NAME	Name of county in survey
162	97	162	HSB		DistrictHospital	Where did participant seek treatment from?	1 = Yes , 0 = No
163	91	163	HSB		DHospitalWeeksNumber	How many weeks ago?
164	317	164	HSB		TBCenter	From a TB Center	1 = Yes , 0 = No
165	318	165	HSB		TBCenterWeeksNumber	How many weeks ago?
166	207	166	HSB		ProvincialHospital	Was the participant treated at the provicial hospital	1 = Yes , 0 = No
167	208	167	HSB		ProvincialHospitalWeeksNumber	How manay weeks ago
174	185	174	HSB		OtherHealthProviderWeeksNumber	How many weeks ago?
187	81	187	HSB		DateOfBirth	What is your date of birth?
192	138	192	Census		ImageName	Image name from PAC system
193	164	193	Census		MovementID	Image unique identification from PAC system
194	182	194	Census		OriginalXRayImageName	As from PAC System
195	285	195	Census		SOPInstanceUID	Unique Identifier of Image in PACS database		Not to be used
196	11	196	Census		AP			Not to be used
197	73	197	Census		DateDone	Date x-ray read by clinician 1
198	139	198	XrayImageAnalysis		Interpretation	Interpretation by clinician1	1 = Normal, 2 = AbNormal Suggstive of TB, 3 = AbNormal Others, 4 = Uninterpreable
199	35	199	XrayImageAnalysis		ClinicianType	Clinician 1	1 = Clinician 1
200	134	200	XrayImageAnalysis		idealread	sequence of reading x-ray by clinician 1		Not to be used
201	221	201	XrayImageAnalysis		read	Clinician code 1	1 = Normal, 2 = AbNormal Suggstive of TB, 3 = AbNormal Others	Computed variable
202	303	202	XrayImageAnalysis		StudyId_2	Study id for the x-ray read by clinician 2	C=Cluster, H=Household, XXX=Individual Identification Number
203	24	203	XrayImageAnalysis		CensusId_2	Census id for the x-ray read by clinician 2		Not to be used
204	140	204	XrayImageAnalysis		Interpretation_2	Interpretation by clinician2	1 = Normal, 2 = AbNormal Suggstive of TB, 3 = AbNormal Others, 4 = Uninterpreable
205	36	205	XrayImageAnalysis		ClinicianType_2	Clinician 2	2 = Clinician 2
206	135	206	XrayImageAnalysis		idealread_2	sequence of reading x-ray by clinician 2		Computed variable
207	222	207	XrayImageAnalysis		read_2	Clinician code 2	1 = Normal, 2 = AbNormal Suggstive of TB, 3 = AbNormal Others	Computed variable
208	75	208	XrayImageAnalysis		DateDone_2	Date x-ray read by clinician 2
209	246	209	XrayImageAnalysis		ResposibilityDate_2	Date x-ray read by clinician 2
210	239	210	XrayImageAnalysis		Responsibility_2	Name of clinician 2
211	88	211	XrayImageAnalysis		desig_2	Designation of clinician 2
212	20	212	XrayImageAnalysis		CellPhone_2	Cell number of clinician 2
213	304	213	XrayImageAnalysis		StudyId_3	Study id for the x-ray read by radiologist 1	C = Cluster, H = Household, XXX = Individual Identification Number
214	25	214	XrayImageAnalysis		CensusId_3	Census id for the x-ray read by radiologist 1		Not to be used
215	141	215	XrayImageAnalysis		Interpretation_3	Interpretation by radiologist 1	1 = Normal, 2 = AbNormal Suggstive of TB, 3 = AbNormal Others, 4 = Uninterpreable
216	37	216	XrayImageAnalysis		ClinicianType_3	radiologist 1	3 - Radiologist 1
217	136	217	XrayImageAnalysis		idealread_3	sequence of reading x-ray by radiologist 1		Computed variable
218	223	218	XrayImageAnalysis		read_3	radiologist code 1		Computed variable
219	76	219	XrayImageAnalysis		DateDone_3	Date x-ray read by radiologist 1
220	240	220	XrayImageAnalysis		Responsibility_3	Date x-ray read by radiologist 1
221	89	221	XrayImageAnalysis		desig_3	Name of radiologist 1
222	21	222	XrayImageAnalysis		CellPhone_3	Designation of radiologist 1
223	247	223	XrayImageAnalysis		ResposibilityDate_3	Cell number of radiologist 1
224	305	224	XrayImageAnalysis		StudyId_4	Study id for the x-ray read by radiologist 2	C = Cluster, H = Household, XXX = Individual Identification Number
225	26	225	XrayImageAnalysis		CensusId_4	Census id for the x-ray read by radiologist 2		Not to be used
226	142	226	XrayImageAnalysis		Interpretation_4	Interpretation by radiologist 2	1 = Normal, 2 = AbNormal Suggstive of TB, 3 = AbNormal Others, 4 = Uninterpreable
227	38	227	XrayImageAnalysis		ClinicianType_4	radiologist 2	4 - Radiologist 2
228	137	228	XrayImageAnalysis		idealread_4	sequence of reading x-ray by radiologist 2		Computed variable
229	224	229	XrayImageAnalysis		read_4	radiologist code 2		Computed variable
230	77	230	XrayImageAnalysis		DateDone_4	Date x-ray read by radiologist 2
231	241	231	XrayImageAnalysis		Responsibility_4	Date x-ray read by radiologist 2
232	90	232	XrayImageAnalysis		desig_4	Name of radiologist 2
233	22	233	XrayImageAnalysis		CellPhone_4	Designation of radiologist 2
234	248	234	XrayImageAnalysis		ResposibilityDate_4	Cell number of radiologist 2
235	225	235			reading	Reading combination of the readers	1 = CO1, 2 = CO2, 3 = RAD1, 4 = RAD2	Computed variable
236	360	236			Xfinding	Final Interpretation between clinician1 and clinician2	1 = Normal, 2 = AbNormal Suggstive of TB, 3 = AbNormal Others	Computed variable
238	118	238	Census		GivSputum	Produced sputum if cough more than 2 weeks	1 = Produced sputum, 2 = No sputum produced, 3 = CanNot Expectorate	Computed variable
239	46	239	LabSputumRequest		ContainerLabelGenerated_1	Spot sputum - ContainerLabelGenerated	1 = Yes, 2 = No, Blank = N/A
240	48	240	LabSputumRequest		ContainerLabelGeneratedBy_1	Spot sputum - ContainerLabelGeneratedBy
241	70	241	LabSputumRequest		DateContainerLabelGenerated_1	Spot sputum - DateContainerLabelGenerated		Not to be used
242	74	242	LabSputumRequest		DateDone_1	Spot sputum - MFS Laboratory peresonel identification		Not to be used
243	98	243	LabSputumRequest		DoneBy_1	Spot sputum - ID from Lab
244	132	244	LabSputumRequest		Id_1	Spot sputum - Status of sample
245	146	245	LabSputumRequest		IsCurrent_1	status of the sample (if 0 if retaken)	1 = current, 0 = Not current
246	161	246	LabSputumRequest		MoveID_1	Spot sputum - RequestSequence
247	236	247	LabSputumRequest		RequestSequence_1	Sequence of sample requested	1 = Spot, 2 = Morning
248	267	248	LabSputumRequest		SenseCheck_1
249	274	249	LabSputumRequest		SmearCheck_1	Spot sputum - SputumCollected
250	291	250	LabSputumRequest		SputumCollected_1	Was spot sputum collected	1 = Yes, 2 = No
251	293	251	LabSputumRequest		SputumCollectedDate_1	Spot sputum - SputumCollectedDate
252	306	252	LabSputumRequest		StudyID_Sam1	Study id of the spot sample
253	234	253	LabSputumRequest		req_1	Was it required spot
254	242	254	LabSputumRequest		resposibility_1	who was responsible spot
255	245	255	LabSputumRequest		ResposibilityDate_1	responsibility date for spot sample
256	47	256	LabSputumRequest		ContainerLabelGenerated_2	Morning sputum - ContainerLabelGenerated
257	49	257	LabSputumRequest		ContainerLabelGeneratedBy_2	Morning sputum - ContainerLabelGeneratedBy
258	71	258	LabSputumRequest		DateContainerLabelGenerated_2	Morning sputum - DateContainerLabelGenerated
259	99	259	LabSputumRequest		DoneBy_2	Morning sputum - MFS Laboratory peresonel identification
260	133	260	LabSputumRequest		Id_2	Morning sputum - ID from Lab
261	147	261	LabSputumRequest		IsCurrent_2	Morning sputum - Status of sample
262	162	262	LabSputumRequest		MoveID_2	Morning sputum - RequestSequence
263	237	263	LabSputumRequest		RequestSequence_2	Morning sputum - RequestSequence	1 = Spot, 2 = Morning
264	268	264	LabSputumRequest		SenseCheck_2
265	275	265	LabSputumRequest		SmearCheck_2	Morning sputum - SputumCollected
266	292	266	LabSputumRequest		SputumCollected_2	Morning sputum - SputumCollected	1 = Yes, 2 = No
267	294	267	LabSputumRequest		SputumCollectedDate_2	Morning sputum - SputumCollectedDate
268	307	268	LabSputumRequest		StudyID_Sam2	StudyID generated by data team for check for verification
269	235	269	LabSputumRequest		req_2	Code generated by data team for verification
270	243	270	LabSputumRequest		resposibility_2	who was responsible morning
271	255	271	ps_samples		sample_number	1st sample Lab unique identification number for sample
272	151	272	ps_samples		LabNo	1st sample Lab sample number	PS-S = Spot, PS-M = Morning, PS-samptype = Manual entry
273	257	273	ps_samples		sample_type	1st sample Spot or Morning	Spot, Morning
274	272	274	ps_samples		Smear	1st sample Smear results	1+, 2+, 3+, Neg, Scanty
275	165	275	ps_samples		MTB	1st sample MTB results	ERROR, INVALID, MTB DETECTED, MTB DETECTED HIGH, MTB DETECTED LOW, MTB DETECTED MEDIUM, MTB DETECTED VERY LOW, MTB NOT DETECTED, NO RESULT, Not Detected, NULL
276	251	276	ps_samples		RIF	1st sample RIF results	Detected, EMPTY, Not Detected, NULL, Rif Resistance NOT DETECTED, Rif INDETERMINATE, Rif NOT DETECTED, Rif Resistance DETECTED, Rif Resistance INDETERMINATE, Rif Resistance NOT DETECTED, Rif sensitive, Rifampicin Resistance NOT DETECTEDRif Sensitive NOT DETECTED,
277	59	277	ps_samples		Culture	1st sample Culture results	Contamination, Growth Reported, MTB, No Growth Reported, NTM, NULL
278	313	278	ps_samples		submission_date	1st sample Date sample sent to lab from MFS
279	227	279	ps_samples		recieve_date	1st sample Date sample received at lab from MFS
280	341	280	ps_samples		transit_time	1st sample Time in days taken for sample to reach lab from MFS
281	157	281	ps_samples		mfs_barcode	1st sample StudyID generated at MFS
282	362	282	ps_samples		xpert_date	1st sample Date of genexpert
283	153	283	ps_samples		login_by	1st sample Done by
284	253	284	ps_samples		s	1st sample DST - Streptomycin	Error, NULL, Resistant, Sensitive
285	127	285	ps_samples		i	1st sample DST - Isoniazid	Error, NULL, Resistant, Sensitive
286	219	286	ps_samples		r	1st sample DST - rifampicin	Error, NULL, Resistant, Sensitive
287	103	287	ps_samples		e	1st sample DST - ethambutol	Error, NULL, Resistant, Sensitive
288	129	288	ps_samples		ica	1st sample	NULL, Negative, Positive
289	300	289	ps_samples		status	1st sample Sputum processing status	A = Authorised, C = Complete, P = Pending, R = Rejected
290	356	290	ps_samples		volume	1st sample sputum quantity (mls)
291	217	291	ps_samples		quality	1st sample sputum quality	mucoid, salivary, bloody, tenacious
292	41	292	ps_samples		colony	1st sample if MTB colonies seen	1+, 2+, 3+
293	249	293	ps_samples		review_date	1st sample Date reviewed by lab supervisor
294	276	295	ps_samples		smearDate	1st sample Smean processing date
295	61	296	ps_samples		CultureDate	1st sample Culture date
296	82	297	ps_samples		DateOfSampleReception	1st sample Date of sample reception
297	278	298	ps_samples		smearresult	1st sample Smear results	POS, NEG
298	167	299	ps_samples		mtbresult	1st sample Xpert result	POS, NEG, ERROR
299	63	300	ps_samples		cultureresult	1st sample Culture results	POS, NEG, CONTAMINATED
300	329	301	ps_samples		TempResult	1st sample Combined smear + xper +cultere	POS_POS_POS, POS_POS_NEG, POS_NEG_NEG etc
301	289	302	ps_samples		Sptumprocessed	1st sample Was sputum sample processed
302	308	303	ps_samples		StudyID1	1st sample StudyID generated by data team for check for verification
303	232	304	ps_samples		rep	1st sample Code generated by data team for verification	1
304	256	305	ps_samples		sample_number_2	2nd sample Lab unique identification number for sample
305	152	306	ps_samples		LabNo_2	2nd sample Lab sample number	PS-S = Spot, PS-M = Morning, PS-samptype = Manual entry
306	258	307	ps_samples		sample_type_2	2nd sample Spot or Morning	Spot, Morning
307	273	308	ps_samples		Smear_2	2nd sample Smear results	1+, 2+, 3+, Neg, Scanty
308	166	309	ps_samples		MTB_2	2nd sample MTB results	ERROR, INVALID, MTB DETECTED, MTB DETECTED HIGH, MTB DETECTED LOW, MTB DETECTED MEDIUM, MTB DETECTED VERY LOW, MTB NOT DETECTED, NO RESULT, Not Detected, NULL
309	252	310	ps_samples		RIF_2	2nd sample RIF results	Detected, EMPTY, Not Detected, NULL, Rif Resistance NOT DETECTED, Rif INDETERMINATE, Rif NOT DETECTED, Rif Resistance DETECTED, Rif Resistance INDETERMINATE, Rif Resistance NOT DETECTED, Rif sensitive, Rifampicin Resistance NOT DETECTEDRif Sensitive NOT DETECTED,
310	60	311	ps_samples		Culture_2	2nd sample Culture results	Contamination, Growth Reported, MTB, No Growth Reported, NTM, NULL
311	314	312	ps_samples		submission_date_2	2nd sample Date sample sent to lab from MFS
312	228	313	ps_samples		recieve_date_2	2nd sample Date sample received at lab from MFS
313	342	314	ps_samples		transit_time_2	2nd sample Time in days taken for sample to reach lab from MFS
314	158	315	ps_samples		mfs_barcode_2	2nd sample StudyID generated at MFS
315	79	316	ps_samples		DateInt_2	Sample result date
316	309	317	ps_samples		StudyID1_2	StudyID generated by data team for check for verification
317	233	318	ps_samples		rep_2	2nd sample Code generated by data team for verification	2
318	254	319	ps_samples		s_2	2nd sample DST - Streptomycin	Error, NULL, Resistant, Sensitive
319	128	320	ps_samples		i_2	2nd sample DST - Isoniazid	Error, NULL, Resistant, Sensitive
320	220	321	ps_samples		r_2	2nd sample DST - rifampicin	Error, NULL, Resistant, Sensitive
321	104	322	ps_samples		e_2	2nd sample DST - ethambutol	Error, NULL, Resistant, Sensitive
322	130	323	ps_samples		ica_2	2nd sample	NULL, Negative, Positive
323	301	324	ps_samples		status_2	2nd sample Sputum processing status	A = Authorised, C = complete, P = pending, R = rejected
324	357	325	ps_samples		volume_2	2nd sample sputum quantity (mls)
325	218	326	ps_samples		quality_2	2nd sample sputum quality	mucoid, salivary, bloody, tenacious
326	42	327	ps_samples		colony_2	2nd sample if MTB colonies seen	1+, 2+, 3+
327	250	328	ps_samples		review_date_2	2nd sample Date reviewed by lab supervisor
328	279	329	ps_samples		smearresult_2	2nd sample Smear results	POS, NEG
329	168	330	ps_samples		mtbresult_2	2nd sample Xpert result	POS, NEG,ERROR
330	64	331	ps_samples		cultureresult_2	2nd sample Culture results	POS, NEG,CONTAMINATED
331	330	332	ps_samples		TempResult_2	2nd sample Combined smear + xper +cultere	POS_POS_POS, POS_POS_NEG, POS_NEG_NEG etc
332	280	333	ps_samples		smears	Combined smear for 2 samples	POS_POS, POS_NEG, NEG_NEG
333	169	334	ps_samples		MTBs	Combined x-pert results for 2 samples	POS_POS, POS_NEG, NEG_NEG
334	65	335	ps_samples		Cultures	Combined culture results for 2 samples	POS_POS, POS_NEG, NEG_NEG
335	277	336	ps_samples		Smearpositive	If any of smear is positive	1 = Yes, 2 = No
336	363	337	ps_samples		Xpertpositive	If any of x-pert is positive	1 = Yes, 2 = No
337	62	338	ps_samples		Culturepositive	If any of culture is positive	1 = Yes, 2 = No
338	8	339	ps_samples		AllLabResult	combination of overall results: smear, xpert, and culture	POS_POS_POS, POS_POS_NEG, POS_NEG_NEG etc	Computed variable
339	322	340	ps_samples		TBSuspect	if any is positive (based on lab definition)	Neg, Non, Pos, Blank	Computed variable
340	261	341	ps_samples		samplespot	If sample is spot	1 = Yes, 2 = No
341	259	342	ps_samples		samplemorning	If sample is morning	1 = Yes, 2 = No
342	260	343	ps_samples		Samples	sample combinations coding scheme for verification data team	&Spot, &Morning, Spot&Spot, Morning&Morning, Spot&Morning
343	55	344	ps_samples		CreationTime	Date of Interview at household	Date of interview (Auto - recorded)
346	40		Census		Cluster_No	Cluster Identification Number	Cluster Number
350	105		Census		EANAME	Enumeration Name	As per KNBS coding
351	106		Census		EATYPE	Enumeration Type	1 = Rural, 2 = Urban, 3 = Semi-Urban
353	126				HSBDone	HSB questionnaire administered	1 = Yes , 0 = No	System generated
354	143				InterpretationField
355	144		ps_samples		ipa	1st sample	Refer to coding below indicated under "Code for lpa"	(lpa)
356	145		ps_samples		ipa_2	2nd sample	Refer to coding below indicated under "Code for lpa"	(lpa)
357	171		Census		Name	Name of FIELD team	Elephant, Leopard, RhiNo, Buffalo, Lion
359	203		Census		Phase	Cluster phases done	1 to 25	Four (4) clusters done per phase
361	324				TBSuspectProtocol	TB case as per protocol definition	Neg, Non, Pos, Blank	Computed variable
364	327				Team	Team Number	1 = Elephant, 2 = Leopard, 3 = RhiNo, 4 = Buffalo, 5 = Lion
365	361				xfindingall	Final Interpretation between clinician1 and clinician2 and National Radiologist	1 = Normal, 2 = AbNormal Suggstive of TB, 3 = AbNormal Others	Computed variable
366			HSB		CoughVar		0, 10, 11, Blank	Computed Variables	Not to be used
367			HSB		TBHistoryComb	Combining previous history and current history	All blank	Computed Variables	Not to be used
368			HSB		TBEverBeenTreatedTBExamOneMonth	Wrong code. They are two separate variables	All blank	Computed Variables	Not to be used
369			HSB		TBHistory	Teased out the TBHistoryComb to 1=Yes 0=No	1 = Yes, 0 = No	Computed Variables
370			HSB		FirstCare	Where sought treatment	1 = County hospital, 2 = Peripheral health facility, 3 = Pharmacy, 4 = Private practitioner, 5 = Traditional healer, 6 = Other	Computed Variables
371			HSB		SympComb	Combining all symptoms whether present for the variable SymptomPres	Various combinations	Computed Variables
372			HSB		symptomPres	From SympComb to have	1 = Symptoms present, 0 = No symptoms	Computed Variables
373			HSB		Setting	From EATYPE to have	Rural, Urban	Computed Variables
374			HSB		TreatmentSoughtCons	This is a reconstruct of TreatmentSought (for cleaning)	0, 1, 2	Computed Variables	Not to be used
							Code for lpa
						1	MTBC DNA detected/rpoB WT/katG WT/inhA WT - Suggested interpretation:M. tuberculosis complex/RMP sensitive/INH sensitive
						2	n.a.
						3	High GC Gram positive bacterium
						4	Assay invalid! Conjugate control not developed.
						5	M. szulgai [3]/M. intermedium
						6	MTBC DNA detected/rpoB MUT/katG WT-MUT/inhA WT - Suggested interpretation:M. tuberculosis complex/RMP resistant/INH heteroresistant
						7	MTBC DNA detected/rpoB WT/katG MUT/inhA WT - Suggested interpretation:M. tuberculosis complex/RMP sensitive/INH resistant
						8	M. shimoidei
						9	MTBC DNA detected/rpoB WT/katG WT-MUT/inhA MUT - Suggested interpretation:M. tuberculosis complex/RMP sensitive/INH resistant
						10	NULL
						11	Mycobacterium spec. [1]
						12	M. tuberculosis complex [6]
						13	M. kansasii [4]
						14	M. fortuitum 1 [2]
						15	MTBC DNA detected/rpoB WT/katG WT/inhA MUT - Suggested interpretation:M. tuberculosis complex/RMP sensitive/INH resistant
						16	M. celatum I+III [1]
						17	M. intracellulare
						18	Assay invalid! Universal control not developed.
						19	MTBC DNA detected/rpoB WT/katG WT-MUT/inhA WT - Suggested interpretation:M. tuberculosis complex/RMP sensitive/INH heteroresistant
						20	MTBC DNA detected/rpoB MUT/katG MUT/inhA WT - Suggested interpretation:M. tuberculosis complex/RMP resistant/INH resistant

## Sheet: SOCIO-ECONOMIC SCORE
No.	SES Variables - current	Question	Code_sheet
1	ID
2	SocialEconomicID
3	cluster_number	Cluster Number
4	household_number	Household Number
5	structure_number
6	knbs_household_id
7	machine_name	Machine Name
8	dwelling_exists
9	competent_respondent_found
10	Consent		1 = Yes, 2 = Not Consented
11	household_head
12	Q_101	What is the main source of drinking water for members of your household?	Piped into dwelling = 11,Pipped to compound/plot = 12,Public tap/stand pipe = 13, Tube well or borehole = 21, Protected well = 31, Unprotected well = 32, Protected spring = 41, unprotected spring = 42, Rainwater = 51, Tanker truck = 61, Cart with small tank = 71, Surface Water(River/Dam/Lake/Pond/Stream/Canal/Irrigation Channel) = 81, Bottled water = 91, Other = 96
57	Q_101SPY	What is the main source of drinking water for members of your household?
13	Q_102	What is the main source of water used by your household for other purposes such as cooking and handwashing?	Piped into dwelling = 11,Pipped to compound/plot = 12,Public tap/stand pipe = 13, Tube well or borehole = 21, Protected well = 31, Unprotected well = 32, Protected spring = 41, unprotected spring = 42, Rainwater = 51, Tanker truck = 61, Cart with small tank = 71, Surface Water(River/Dam/Lake/Pond/Stream/Canal/Irrigation Channel) = 81, Bottled water = 91, Other = 96
58	Q_102SPY	What is the main source of water used by your household for other purposes such as cooking and handwashing?
14	Q_103	Where is that water source located	In own dwelling = 1, In own yard/plot = 2, Elsewhere = 3
15	Q_104	How long does it take to go there, get water and come back (Minutes)?	998 = Not Sure
16	Q_104_b
17	Q_105	Who usually goes to this source to fetch the water for your household:	Adult woman = 1, Adult man = 2, Female child under 15 years old = 3, Male child under 15 years old = 4, Other = 7
59	Q_105SPY	Who usually goes to this source to fetch the water for your household:
18	Q_106	Do you do anything to the water to make it safer to drink?	Yes = 1, No = 2, Don't Know = 6
19	Q_107_A	What do you usually do to make the water safer to drink-boil	Yes = 1, No = 0
20	Q_107_B	What do you usually do to make the water safer to drink-bleach/chlorine	Yes = 1, No = 0
21	Q_107_C	What do you usually do to make the water safer to drink-strin through cloth	Yes = 1, No = 0
22	Q_107_D	What do you usually do to make the water safer to drink-Use water filter	Yes = 1, No = 0
23	Q_107_E	What do you usually do to make the water safer to drink-solar disinfectant	Yes = 1, No = 0
24	Q_107_F	What do you usually do to make the water safer to drink-let it stand and settle	Yes = 1, No = 0
25	Q_107_X	What do you usually do to make the water safer to drink-Other	Yes = 1, No = 0
26	Q_107_Z	What do you usually do to make the water safer to drink-don’t know	Yes = 1, No = 0
60	Q_107SPY	What do you usually do to make the water safer to drink- Other Specify
27	Q_108
61	Q_108SPY	What kind of toilet facility do members of your household usually use?
28	Q_109	Do you share this toilet facility with other households?	Yes = 1, No = 2, Not Sure = 9
29	Q_110	How many household use this toilet facility?	NO.OF HOUSEHOLDS IF LESS THAN 10 = 0, 10 OR MORE HOUSEHOLDS = 95, DON'T KNOW = 98
30	Q_111_A	Does your household have a clock?	Yes = 1,No = 2, Not Sure = 9
31	Q_111_B	Does your household have Electricity?	Yes = 1,No = 2, Not Sure = 9
32	Q_111_C	Does your household have A radio?	Yes = 1,No = 2, Not Sure = 9
33	Q_111_D	Does your household have a television?	Yes = 1,No = 2, Not Sure = 9
34	Q_111_E	Does your household have a mobile telephone?	Yes = 1,No = 2, Not Sure = 9
35	Q_111_F	Does your house have a non-mobile telephone	Yes = 1,No = 2, Not Sure = 9
36	Q_111_G	Does your house have a refrigerator	Yes = 1,No = 2, Not Sure = 9
37	Q_111_H	Does your house have a Solar Panel	Yes = 1,No = 2, Not Sure = 9
38	Q_112	What type of fuel does your household mainly use for cooking?	ELECTRICITY = 1, LPG/NATURAL GAS = 2, BIOGAS = 3, KEROSENE = 4, COAL LIGNITE = 5, CHARCOAL = 6, WOOD = 7, STRAW/SHRUBS/GRASS = 8, AGRICULTURAL CROP = 9, ANIMAL DUNG = 10, NO FOOD COOKED IN HOUSEHOLD = 95, OTHER = 96
62	Q_112SPY	What type of fuel does your household mainly use for cooking?
39	Q_115	Is the cooking usually done in the house, in a separate building, or outdoors?	IN THE HOUSE = 1, IN A SEPARATE BUILDING = 2, OUTDOORS = 3, OTHER = 6
63	Q_115SPY	Is the cooking usually done in the house, in a separate building, or outdoors?
40	Q_116	Do you have a separate room which is used as a kitchen	Yes = 1,No = 2, Not Sure = 9
41	Q_117	Main material on the floor. Record Observation	NATURAL FLOOR EARTH/SAND = 11, NATURAL FLOOR DUNG = 12, RUDIMENTARY FLOOR WOOD PLANKS = 21, RUDIMENTARY FLOOR PALM/BAMBOO = 22, FINISHED FLOOR PARQUET OR POLISHED WOOD = 31, FINISHED FLOOR VINYL OR ASPHALT STRIPS = 32, FINISHED FLOOR CERAMIC TILES = 33, FINISHED FLOOR CEMENT = 34, FINISHED FLOOR CARPET = 35, OTHER = 96
64	Q_117SPY	Main material on the floor. Record Observation
42	Q_118	Main material of the roof. Record observation	NATURAL ROOFING GRASS/THATCH/MAKUTI = 11, NATURAL ROOFING DUNG/MUD = 12, RUDIMENTARY ROOFING CORRUGATED IRON/MABATI = 21, RUDIMENTARY ROOFING TIN CANS = 22, FINISHED ROOFING ASBESTOS SHEET = 31, FINISHED ROOFING CONCRETE = 32, FINISHED ROOFING TILES = 33, OTHER = 96
43	Q_118SPY	Main material of the roof. Record observation
44	Q_119	Main material of the wall. Record observation	NATURAL WALLS NO WALLS = 11, NATURAL WALLS CANE/PALM/TRUNKS = 12, NATURAL WALLS DIRT = 13, RUDIMENTARY WALLS BAMBOO WITH MUD = 21, RUDIMENTARY WALLS STONE WITH MUD = 22, RUDIMENTARY WALLS UNCOVERED ADOBE = 23, RUDIMENTARY WALLS PLYWOOD = 24, RUDIMENTARY WALLS CARDBOARD = 25, RUDIMENATARY WALLS REUSED WOOD = 26, FINISHED WALLS CEMENT = 31, FINISHED WALLS STONE WITH LIME/CEMENT = 32, FINISHED WALLS…
45	Q_119SPY	Main material of the wall. Record observation
46	Q_120	How many rooms in this household are used for sleeping?
47	Q_121_1	Does any member of this household own a bicycle?	Yes = 1,No = 2, Not Sure = 9
48	Q_121_2	Does any member of this household own a motorcycle or Scooter	Yes = 1,No = 2, Not Sure = 9
49	Q_121_3	Does any member of this household own an animal-drawn cart?	Yes = 1,No = 2, Not Sure = 9
50	Q_121_4	Does any member of this household own a car or truck?	Yes = 1,No = 2, Not Sure = 9
51	Q_121_5	Does any member of this household own a boat with a motor	Yes = 1,No = 2, Not Sure = 9
52	Q_121A	DOES YOUR HOUSEHOLD OWN THIS STRUCTURE(HOUSE, FLAT,SHACK), DO YOU RENT IT, OR DO YOU LIVE HERE WITHOUT PAY?	OWNS= 1 ,PAYS RENT/LEASE = 2,NO RENT W CONSENT OF OWNER = 3,NO RENT SQUATTING = 4
53	Q_121B	DOES YOUR HOUSEHOLD OWN THE LANDON WHICH THE STRUCTURE(HOUSE, FLAT,SHACK) SITS?	OWNS= 1 ,PAYS RENT/LEASE = 2,NO RENT W CONSENT OF OWNER = 3,NO RENT SQUATTING = 4
54	Q_122	DOES ANY MEMBER OF THIS HOUSEHOLD OWN ANY AGRICULTURAL LAND	Yes = 1,No = 2, Not Sure = 9
65	Q_123	HOW MANY HECTARES OF LAND (ALL TOGETHER) ARE OWNED BY THE MEMBERS OF THIS FAMILY	IF MORE THAN 95, WRITE "995". IF UNKNOWN, WRITE "998"
66	Q_124	DOES THIS HOUSEHOLD OWN ANY LIVESTOCK, HERD, OTHER FARM ANIMAL, OR POULTRY?	Yes = 1,No = 2, Not Sure = 9
67	Q_125_1	HOW MANY OF THE FOLLOWING ANIMALS DOES THIS HOUSEHOLD OWN? LOCAL CATTLE(INDEGENEOUS)
68	Q_125_2	HOW MANY OF THE FOLLOWING ANIMALS DOES THIS HOUSEHOLD OWN? MILK COWS OR BULLS
69	Q_125_3	HOW MANY OF THE FOLLOWING ANIMALS DOES THIS HOUSEHOLD OWN? HORSE, DOCKEYS OR MULES
70	Q_125_4	HOW MANY OF THE FOLLOWING ANIMALS DOES THIS HOUSEHOLD OWN? GOATS
71	Q_125_5	HOW MANY OF THE FOLLOWING ANIMALS DOES THIS HOUSEHOLD OWN? SHEEP
72	Q_125_6	HOW MANY OF THE FOLLOWING ANIMALS DOES THIS HOUSEHOLD OWN? CHICKEN
55	Q_SURVEY_DATE	SURVEY DATE
56	Q_ENUMERATOR	ENUMERATOR
73	Team_ID
74	Competent_Respondent	Is there a respondent in this household	Yes = 1,No = 2
75	NetbookSocialEconomicID
76	archived
77	ResposibilityDate
78	UserId
79	Responsibility
80	desig
81	CellPhone
82	HhID
83	cluster

## Sheet: TB Sample
S/No	Cluster No	COUNTY NAME	COUNTY CODE	DISTNAME	DIVNAME	LOCNAME	SLNAME	EACODE	EANAME	EA Type 1=Rural 2=Urban 3=Sub-Urban	Team	Name	Status	Phase
1	20	KIAMBU	205	GITHUNGURI	IKINU	GITHIGA	GITHIGA	212010201039	GATHIONGOI 'A''	1	1	Elephant	Complete	1
2	21	KIAMBU	205	GATUNDU	MANGU	GAKOE	GAKOE	217020401004	LAINI	1	2	Leopard	Complete	1
3	22	KIAMBU	205	KIAMBU	KIAMBAA	KIHARA	GACHIE	208010201019	MATOPENI	2	4	Buffalo	Complete	1
4	24	KIAMBU	205	RUIRU	GITHURAI	GITHURAI	KIUU	215010201110	LANGATA PHASE 1'B'	2	3	Rhino	Complete	1
5	23	KIAMBU	205	KIKUYU	KABETE	KABETE	CHURA	209020301009	CHURA A	2	5	Lion	Complete	2
6	44	MACHAKOS	407	MWALA	MASII	MASII	UTITHINI	422020102009	KIKELENZU	1	3	Rhino	Complete	2
7	45	MACHAKOS	407	YATTA	YATTA	MATUU	KALULUINI	423030202014	MAIYUNI 'A'	3	2	Leopard	Complete	2
8	85	KAJIADO	712	KAJIADO NORTH	ISINYA	ISINYA	ENKIRIGIRRI	744020101010	ADMINISTRATION	2	1	Elephant	Complete	2
9	25	MOMBASA	301	MOMBASA	ISLAND	TUDOR	TUDOR	301020702057	JUAKALI 'B'	2	3	Rhino	Complete	3
10	26	MOMBASA	301	MOMBASA	KISAUNI	KISAUNI	JUNDA	301030101024	MAKUMBA	2	4	Buffalo	Complete	3
11	31	TANA RIVER	304	TANA RIVER	BANGALE	BUWA	KORATI	309010202007	BURA DIMA	1	5	Lion	Complete	3
12	84	KAJIADO	712	LOITOKITOK	CENTRAL	KUKU	KUKU	738010101012	ESAMAI	1	2	Leopard	Complete	3
13	27	MOMBASA	301	KILINDINI	JOMVU	MIRITINI	JOMVU KUU	302020102099	KWA BN KOMBO MDFUNI	2	5	Lion	Complete	4
14	28	KWALE	302	MSAMBWENI	LUNGA LUNGA	DZOMBO	MRIMA/MALAMBA	305020101026	MWABOVU "B"	1	1	Elephant	Complete	4
15	29	KILIFI	303	KILIFI	CHONYI	CHASIMBA	CHASIMBA	306070301010	KALONGONI	1	4	Buffalo	Complete	4
16	30	KILIFI	303	KILIFI	BAHARI	TOWNSHIP	SOKONI	306010503012	MTAANI	2	2	Leopard	Complete	4
17	32	TAITA TAVETA	306	TAITA	MWATATE	KIDAYA NGERENYI	KIDAYA NGERENYI	312030501010	KISALAGHALA	1	3	Rhino	Complete	5
18	41	KITUI	406	KITUI	MUTITU	MUTITU	KITOO	417070102004	MALALANI	1	1	Elephant	Complete	5
19	42	KITUI	406	MWINGI	NUU	NUU	MWAMBIU	419040302005	KALALANI	1	5	Lion	Complete	5
20	43	KITUI	406	KITUI	CHULUNI	THUA	NGUNGI	417040102002	THUSI	3	4	Buffalo	Complete	5
21	34	MERU	403	IMENTI NORTH	BUURI	KIIRUA	NKANDO	408020202007	KINYENJERE/MBARIA MARKET	1	4	Buffalo	Complete	6
22	37	MERU	403	IMENTI NORTH	TIMAU	NGUSISHI	MUTARAKWA	408010301010	NGUSISHI "A"	2	1	Elephant	Complete	6
23	46	MAKUENI	408	MAKUENI	KEE	KEE	KYAMWALYE	425020102004	THOMA 'B'	1	3	Rhino	Complete	6
24	47	MAKUENI	408	KIBWEZI	MTITO ANDEI	NZAMBANI	MUTHINGIINI	427010501015	NZWII 'B'	1	2	Leopard	Complete	6
25	35	MERU	403	IGEMBE	IGEMBE NORTH	KANGETA	KANGETA	412010301007	KIBUENE 'A'	1	5	Lion	Complete	7
26	36	MERU	403	IGEMBE	IGEMBE SOUTH EAST	KIRIMAMPIO	BWETHAA	412080201002	THEUKA	1	1	Elephant	Complete	7
27	38	THARAKA NTHI	404	MERU SOUTH	CHUKA	GITARENI	KAARANI	410010503002	KARABANI	1	2	Leopard	Complete	7
28	39	EMBU	405	EMBU	MANYATTA	GATURI NORTH	ITOGURI	415020503002	GITUARA "A"	1	3	Rhino	Complete	7
29	15	KIRINYAGA	203	KIRINYAGA	MWEA	TEBERE	GATHIGIRIRI	205010402002	MBAHATI B	1	3	Rhino	Complete	8
30	16	KIRINYAGA	203	KIRINYAGA	GICHUGU	NGARIAMA	NYANGENI	205040204006	NGUGU-INI	1	2	Leopard	Complete	8
31	19	MURANG'A	204	GATANGA	KARIARA	KARIARAI	GATURA	216030101004	GATUIKU 'A'	1	5	Lion	Complete	8
32	40	EMBU	405	MBEERE	GACHOKA	MBETI SOUTH	GACHOKA	416050102007	MARURU "B" NORTH	1	4	Buffalo	Complete	8
33	11	NYANDARUA	201	NYANDARUA SOUTH	KIPIPIRI	MALEWA	NDEMI	202010201006	KIBURUTI/MWIRERI	1	1	Elephant	Complete	9
34	13	NYERI	202	NYERI SOUTH	OTHAYA	CHINGA NORTH	MUCHARAGE	204020101006	KIANDUMBA	1	4	Buffalo	Complete	9
35	17	MURANG'A	204	MURANGA NORTH	KANGEMA	MUGURU	WATUHA	206030402005	GITITU	1	2	Leopard	Complete	9
36	18	MURANG'A	204	MURANGA SOUTH	MAKUYU	KAMAHUHA	KAMAHUHA	207020301003	KIHA "B"	1	5	Lion	Complete	9
37	12	NYERI	202	NYERI NORTH	KIENI EAST	GAKAWA	GATHIURI	203010501011	BURGURET CENTRAL 'B'	1	5	Lion	Complete	10
38	14	NYERI	202	NYERI SOUTH	MUNICIPALITY	MUKARO	MAJENGO	204050115041	TOWN CENTRE	2	4	Buffalo	Complete	10
39	77	LAIKIPIA	709	LAIKIPIA WEST	RUMURUTI	SOSIAN	MAUNDU NI MERI	729040402001	MIFUGO	1	1	Elephant	Complete	10
40	81	NAKURU	710	NAIVASHA	NAIVASHA	HELLS GATE	MIRERA	732020301094	SITE 'B'	2	3	Rhino	Complete	10
41	71	BARINGO	705	KOIBATEK	ELDAMA RAVIN	RAVINE	RAVINE	716020701012	KAPTEMBWO/S.M	2	1	Elephant	Complete	11
42	78	NAKURU	710	NAIVASHA	MAAI MAHIU	LONGONOT	MUNYU	732010101016	KIMUNYU	1	3	Rhino	Complete	11
43	79	NAKURU	710	MOLO	KURESOI	KIPTORORO	CHEMARE	733040102024	KAPKESSEK	1	4	Buffalo	Complete	11
44	80	NAKURU	710	NAKURU	MUNICIPALITY	KAPTEMBWO	MWARIKI 'A'	730010103067	ELISA	2	2	Leopard	Complete	11
45	69	BARINGO	705	BARINGO	SACHO	SACHO SOI	SAIMET	713020203001	CHEMOMUL	1	5	Lion	Complete	12
46	70	BARINGO	705	KOIBATEK	MUMBERES	MUMBERES	EQUATOR	716030102006	KAPKECHIR	1	1	Elephant	Complete	12
47	86	KERICHO	713	KERICHO	SOIN	KOITABUROT	KAPKKORMOM	739020402001	KABONDO	1	2	Leopard	Complete	12
48	87	KERICHO	713	KIPKELION	LONDIAN	KIPSIRICHET	KIPSIRICHET	740040401013	TEGUNOT	3	3	Rhino	Complete	12
49	72	UASIN GISHU	706	ELDORET EAST	MOIBEN	KOITOROR	KAPTUKTUK	718020301006	MUIYENGWET	1	5	Lion	Complete	13
50	73	UASIN GISHU	706	WARENG	KAPSERET	SIMAT	SIMAT	719020401005	KAPTINGA QUARRY	3	4	Buffalo	Complete	13
51	76	NANDI	708	TINDERET	TINDERET	KABIRER	KABIRER	726010701001	KABUNYERIA	1	2	Leopard	Complete	13
52	75	NANDI	708	NANDI CENTRAL	KAPSABET	KAMOIYWO	KAMOIYWO	723011101001	CHEIROT	1	5	Lion	Complete	13
53	82	NAROK	711	NAROK NORTH	MAU	SUSWA	OLOIKARERE	734021003001	NDERO	1	2	Leopard	Complete	14
54	83	NAROK	711	NAROK SOUTH	MULOT	SAGAMIAN	MOGOIWET	735050502001	CHEMALUTANY/KIPTENDEN	1	3	Rhino	Complete	14
55	88	BOMET	714	BURET	CHEBORGE	CHEBORGE	CHEBORGE	741020303002	CHEBORGE	1	1	Elephant	Complete	14
56	89	BOMET	714	SOTIK	MUTARAKWA	KIPTULWA	KINYELWET	742050303001	SUGUTEK	1	4	Buffalo	Complete	14
57	60	KISII	605	KISII CENTRAL	MOSOCHO	NYAKOE	BONYAGATANYI	614040301014	RIOMA II	1	3	Rhino	Complete	15
58	62	NYAMIRA	606	MASABA	RIGOMA	GESIMA	RIAMONI	616010202021	MATUNWA A	1	1	Elephant	Complete	15
59	63	NYAMIRA	606	MANGA	MANGA	CENTRAL KITUTU	MORAKO	620010202004	KENYORO	1	5	Lion	Complete	15
60	64	NYAMIRA	606	BORABU	BORABU	NYANSIONGO	GESIMA/NYANSIONGO	621010102039	KIJEURI ROCHE	2	4	Buffalo	Complete	15
61	57	MIGORI	603	MIGORI	NYATIKE	CENTRAL KADEM	EAST KANYUOR	610030803001	OGANGA 'A'/ANGEGA 'B'	1	1	Elephant	Complete	16
62	58	MIGORI	603	RONGO	AWENDO	CENTRAL SAKWA	KOMBOK	611030401028	MARAM	2	2	Leopard	Complete	16
63	59	HOMA BAY	604	SUBA	MBITA	GEMBE WEST	KASGUNGA CENTRAL	608010302001	KISUI WEST "B"	1	5	Lion	Complete	16
64	61	KISII	605	GUCHA	NYAMACHE	BASSI MASIGE EAST	TURWA	617030201001	NYAMARUMA / NYAMAGATIRA	1	3	Rhino	Complete	16
65	52	SIAYA	601	SIAYA	BORO	NORTH ALEGO	HONO	601010204013	IMBAYA 'B'	1	3	Rhino	Complete	17
66	53	SIAYA	601	SIAYA	YALA	YALA TOWNSHIP	BAR SAURI	601060104003	SILULA	1	4	Buffalo	Complete	17
67	55	KISUMU	602	NYANDO	MUHORONI	TAMU	EAST SONGHOR	606020501007	ONENO NAM UPPER	1	5	Lion	Complete	17
68	56	KISUMU	602	KISUMU EAST	WINAM	KISUMU EAST	KOGONY	604010801043	BANDANI 'A'	2	2	Leopard	Complete	17
69	54	SIAYA	601	RARIEDA	MADIANY	SOUTH UYOMA	LIETA	603020301007	KABUONG' 'B'	1	4	Buffalo	Complete	18
70	96	BUNGOMA	803	BUNGOMA SOUTH	KANDUYI	EAST BUKUSU	MWIKHUPO	811010404014	MWIBALE	1	5	Lion	Complete	18
71	97	BUNGOMA	803	BUNGOMA NORTH	TONGAREN	KABUYEFWE	SIRAKARU	812010601015	SAWA	1	2	Leopard	Complete	18
72	98	BUNGOMA	803	BUNGOMA WEST	NALONDO	LUUYA	BWAKE	814030402004	CHEKULO "B" A	1	1	Elephant	Complete	18
73	90	KAKAMEGA	801	KAKAMEGA CENTRAL	LURAMBI	CENTRAL BUTSOTSO	ESHISIRU	801010303001	ESHIEMBELA	1	1	Elephant	Complete	19
74	91	KAKAMEGA	801	KAKAMEGA NORTH	KABRAS NORTH	CHEGULO	MATSAKHA	803040203005	LUYESHE 'A'	1	2	Leopard	Complete	19
75	92	KAKAMEGA	801	LUGARI	LIKUYANI	KONGONI	SANGO	805030201008	LUKUSI 'B'	1	3	Rhino	Complete	19
76	93	KAKAMEGA	801	BUTERE	BUTERE	NORTH MARAMA	SHIRAHA	810010302010	EMUSABA	1	4	Buffalo	Complete	19
77	94	VIHIGA	802	EMUHAYA	EMUHAYA	NORTH EAST BUNYORE	EBUNANGWE	807010302001	MUSILILO	1	3	Rhino	Complete	20
78	95	VIHIGA	802	VIHIGA	VIHIGA	CENTRAL MARAGOLI	IKUMBA	806030103009	MAJENGO	2	1	Elephant	Complete	20
79	99	BUSIA	804	BUSIA	NAMBALE	WALATSI	KHWIRALE	816030502006	KAMUYOGA	1	5	Lion	Complete	20
80	100	BUSIA	804	BUNYALA	BUDALANGI	BUNYALA SOUTH	EBULWANI	819010602004	IYANGA	1	4	Buffalo	Complete	20
81	33	MARSABIT	401	MOYALE	OBBU	SOLOLO MAKUTANO	SOLOLO MAKUTANO	404030501003	GABABOSTACHO/GURACHA/DAMBALA/SORA	1	2	Leopard	Complete	21
82	48	GARISSA	501	GARISSA	SANKURI	SANKURI	SANKURI	501020301001	DOLOLOWYN	1	5	Lion	Complete	21
83	49	GARISSA	501	GARISSA	CENTRAL	CENTRAL	WABERI	501010301001	IQRA	3	3	Rhino	Complete	21
84	67	SAMBURU	703	SAMBURU CENTRAL	LORROKI	SUGUTA MARMAR	LOGORATE	707020601001	LORIENY/LCHINGEI	1	1	Elephant	Complete	21
85	50	WAJIR	502	WAJIR NORTH	GURAR	DANABA	DANABA	506030301010	MOGORE	1	5	Lion	Complete	22
86	68	TRANS NZOIA	704	TRANS NZOIA EAST	CHERANGANY	CHERANGANY	NZOIA	711010202018	CHEPTIL	1	2	Leopard	Complete	22
87	65	TURKANA	701	TURKANA NORTH	OROPOI	LETEA	LORITIT	702050101003	ABUNE 'A'	1	4	Buffalo	Complete	22
88	66	WEST POKOT	702	WEST POKOT	CHEPARERIA	YWALATEKE	KAPCHEMOGEN	704040501009	KAPCHEMOGEN	1	3	Rhino	Complete	22
89	1	NAIROBI	101	NAIROBI WEST	DAGORETTI	KAWANGWARE	GATINA	101010101011	KARAMA	2	4	Buffalo	Complete	23
90	2	NAIROBI	101	NAIROBI WEST	DAGORETTI	RIRUTA	RIRUTA	101010402102	SATELITE 'B'	2	2	Leopard	Complete	23
91	3	NAIROBI	101	NAIROBI WEST	KIBERA	LAINI SABA	SOWETO/HIGHRISE	101020302043	SOWETO EAST	2	5	Lion	Complete	23
92	74	ELGEYO-MARAKWET	707	KEIYO	SOY	MUSKUT	KEIYO SOUTH	720070301001	SOY	1	1	Elephant	Complete	23
93	7	NAIROBI	101	NAIROBI NORTH	CENTRAL	HURUMA	KIAMAIKO	103010102086	NDURURUNO 'A'	2	2	Leopard	Complete	24
94	8	NAIROBI	101	NAIROBI NORTH	KASARANI	KAHAWA	KONGO SOWETO	103020203005	SOWETO 1	2	4	Buffalo	Complete	24
95	9	NAIROBI	101	NAIROBI NORTH	KASARANI	KASARANI	KASARANI	103020402079	CLAY WORKS	2	3	Rhino	Complete	24
96	10	NAIROBI	101	NAIROBI NORTH	PUMWANI	KAMUKUNJI	MUTHURWA	103030402007	MUTHURWA ESTATE 'B'	2	1	Elephant	Complete	24
97	4	NAIROBI	101	NAIROBI EAST	EMBAKASI	EMBAKASI	EMBAKASI	102010201108	JUA KALI	2	5	Lion	Complete	25
98	5	NAIROBI	101	NAIROBI EAST	EMBAKASI	MUKURU KWA NJENGA	MUKURU KWA NJENGA	102010502273	LUCKY SUMMER 'B'	2	3	Rhino	Complete	25
99	6	NAIROBI	101	NAIROBI EAST	EMBAKASI	RUAI	RUAI	102010702059	WHITE HOUSE/MANYATTA	2	1	Elephant	Complete	25
100	51	MANDERA	503	MANDERA CENTRAL	WARGADUD	WARGADUD	ELELE	509070201005	DADACHAQOLOY	1			Cancelled	25
										Note: for the survey, 2 and 3 referred as Urban
